# Supplementary material for: Toward automatic prediction of EGFR mutation status in pulmonary adenocarcinoma with 3D deep learning
Source: Cancer Med. 2019 May 10;8(7):3532–43. doi: 10.1002/cam4.2233 (PMC6601587; doi:10.1002/cam4.2233)
Supplement: Supplementary file 1 [file CAM4-8-3532-s001.csv]

Patient	sex	age	slice(mm)	HdH:1:GE CT750HD, 2:64 lightspeed VCT,3:somatom definition flash,4:Somatom Sensation-16, 5 : Revolution CT, 6: Somatom force	subset_split	label	prediction_radiomics	prediction_vanilla_no_mixup	prediction_ensemble_no_mixup	prediction_vanilla	prediction_ensemble	MEAN_0	MEAN_10_0	MEAN_25_0	MEAN_50_0	SD_0	LRE_0_0	GLN_0_0	RLN_0_0	RP_0_0	LRE_45_0	GLN_45_0	RLN_45_0	RP_45_0	LRE_90_0	GLN_90_0	RLN_90_0	RP_90_0	LRE_135_0	GLN_135_0	RLN_135_0	RP_135_0	ENERGY_0_45_0	HOMOGENEITY_0_45_0	ENERGY_0_90_0	HOMOGENEITY_0_90_0	ENERGY_0_135_0	HOMOGENEITY_0_135_0	ENERGY_45_45_0	CONTRAST_45_45_0	HOMOGENEITY_45_45_0	CORRELATION_45_45_0	ENERGY_45_90_0	CONTRAST_45_90_0	HOMOGENEITY_45_90_0	CORRELATION_45_90_0	ENERGY_45_135_0	CONTRAST_45_135_0	HOMOGENEITY_45_135_0
HdH_1	M	60	1.5	4	val	1	0.563568279	0.96758604	0.947080612	0.70320344	0.7438607	93.69803241	215.334752	215.9204245	223.1343178	12138.01065	26.93999709	1325.072669	35535.87714	0.463744213	12.37010567	2340.701401	34653.61925	0.504735725	25.29375977	1394.976623	34632.39173	0.462914738	13.57533201	2332.114143	34951.00382	0.505478395	0.270199623	0.164453155	0.280322286	0.168897338	0.271019955	0.16426819	0.24902256	2309.284449	0.149675347	0.906819723	0.257222453	2064.843042	0.152667769	0.916474731	0.248691236	2349.024164	0.149469851
HdH_2	F	72	1.25	2	train	0	0.206593693	0.543753803	0.595023394	0.417011738	0.36748505	87.37945313	210.8307257	211.2617653	219.6806688	11656.41469	13.08713561	299.887199	4062.959442	0.493125	5.491327913	743.9205962	4205.480217	0.5765625	11.95276569	337.0466128	4157.193909	0.5028125	6.36697501	671.0629573	4261.722353	0.565859375	0.252447577	0.143096679	0.262880028	0.144299329	0.25150448	0.142193756	0.221335637	4072.210612	0.136114808	0.833121387	0.228503957	3965.974933	0.137839647	0.836550605	0.217686738	4429.461224	0.13334859
HdH_3	F	41	1	3	val	1	0.229262812	0.757627726	0.757794976	0.849793136	0.8033155	44.45738636	150.8579692	152.2522816	172.0723562	5254.731896	11.14522822	320.3900415	1272.273859	0.456439394	5.796106195	586.6113274	1326.084602	0.535037879	12.44339217	264.7115799	1190.62118	0.439962121	5.346994536	653.1202186	1354.786885	0.554545455	0.356887395	0.125210702	0.372157469	0.127729383	0.357140201	0.126166363	0.280414593	6535.416256	0.110210295	0.437668958	0.290839989	6303.929063	0.11208378	0.453085386	0.281900739	6603.358703	0.11253489
HdH_4	M	66	1.25	1	train	1	0.669666534	0.667025626	0.660174191	0.548381746	0.4639233	48.44564593	120.7173653	135.9887608	166.8296449	4530.345419	10.18427294	303.6137566	3706.553366	0.524497608	5.903669725	579.6300786	3661.757536	0.584114833	13.29330254	200.734796	3441.381832	0.49722488	5.710632789	618.6756757	3665.354103	0.591291866	0.254037882	0.118288925	0.272804734	0.127621153	0.253106669	0.123438363	0.202753277	2449.163605	0.104358838	0.748940156	0.219465111	2235.898556	0.11085629	0.769087719	0.203574051	2367.3839	0.105551904
HdH_5	M	66	1.25	1	val	0	0.281968575	0.390508562	0.528415442	0.338105321	0.3680969	41.93566434	113.7432561	133.7769992	180.9660411	4255.795628	11.27927928	264.8639165	2665.289237	0.491608392	6.086232035	548.345553	2676.644241	0.55955711	11.55087383	257.526215	2591.507541	0.486829837	6.117671261	578.5523555	2741.422547	0.566550117	0.284540633	0.118590888	0.301081299	0.128168372	0.288111092	0.125008406	0.245544633	2569.475309	0.113884463	0.724268472	0.259173516	2421.542149	0.117288001	0.737742053	0.245133992	2592.965208	0.112989279
HdH_6	F	56	1.5	4	val	1	0.586855225	0.806545377	0.768608451	0.915560424	0.83960015	90.37419833	208.9385136	209.6025033	214.4601382	11298.00389	14.92550269	873.6640653	17367.83902	0.503346962	7.829069725	1721.991425	17258.28067	0.553892096	17.74776467	714.5010819	18001.94762	0.490881033	8.154680448	1643.469137	17369.61821	0.550665384	0.263582003	0.13461691	0.272349614	0.13839584	0.264888663	0.135953054	0.227959829	3726.17599	0.122345248	0.838998407	0.235883126	3425.592196	0.125040417	0.851672862	0.229554044	3558.66028	0.12359799
HdH_7	M	54	1.5	3	train	1	0.598476169	0.559741378	0.685810447	0.250482142	0.28986573	83.90680888	143.2699172	149.3335945	177.9585871	6550.869251	5.414641893	158.9120216	4778.393044	0.678409826	2.792090724	350.1128235	4814.043908	0.741004094	5.911925426	145.1941498	4771.289296	0.67032967	2.960599824	325.4313437	4816.578065	0.732816203	0.111800482	0.089384294	0.120765027	0.096943386	0.111008762	0.088573569	0.082808324	2858.670859	0.076417539	0.783419877	0.089174163	2589.038442	0.07872588	0.803511817	0.081289162	2859.328379	0.076796027
HdH_8	M	54	1.5	3	train	0	0.265924668	0.308941901	0.344758958	0.544035017	0.5403878	56.30902778	106.8884161	121.4642646	167.1607419	4079.334313	7.64269978	129.7554576	3717.530743	0.619171627	3.372756072	355.2847589	3910.435058	0.704613095	6.61387661	189.9705939	3825.12339	0.645213294	3.365371025	362.2261484	3853.679152	0.701884921	0.128818078	0.096700682	0.138991796	0.098845552	0.127056439	0.094348529	0.102164172	1576.56293	0.091968093	0.814243074	0.110749872	1471.718661	0.093771192	0.825182795	0.101231338	1671.930256	0.086641215
HdH_9	F	70	1	3	val	1	0.727810934	0.891999543	0.848588943	0.899819732	0.81777555	28.35889288	144.4864037	156.8165099	203.2540347	4188.581027	135.7083403	1885.238603	49332.74856	0.223865458	59.98451459	4884.846089	45717.88828	0.252304148	108.1753202	2314.960065	48236.94248	0.228279653	54.22820573	5201.824946	45423.58704	0.254861876	0.602204719	0.171168685	0.612069528	0.174940752	0.60386843	0.172399847	0.585758842	1255.2547	0.165713131	0.856262041	0.593963168	1119.098322	0.167451804	0.871089154	0.587167398	1173.546568	0.166225696
HdH_10	F	65	1.25	1	val	1	0.75006493	0.868842304	0.877184272	0.834052563	0.7683184	69.24926103	167.1511216	173.0734925	202.2999627	8371.197465	27.27618027	794.000233	32904.98075	0.456289208	15.14003733	1715.905791	32541.96153	0.495576821	26.33286694	801.8352689	32308.33893	0.455948963	13.10306595	1916.802162	32375.71619	0.502509304	0.284060877	0.135948699	0.299829888	0.142913091	0.285422206	0.140747835	0.25932898	2606.927091	0.125782405	0.849867363	0.272236639	2226.938918	0.130154638	0.871211188	0.259808695	2482.255124	0.126338821
HdH_11	F	52	1	3	test	0	0.096221083	0.524718225	0.481273949	0.224248141	0.20140171	68.77125	150.2257182	158.3141593	185.8340517	7052.332673	4.62745098	80.47843137	613.4117647	0.6375	2.678321678	145.9038462	700.1958042	0.715	5.835390947	59.2037037	672.6748971	0.6075	2.619621343	157.8829604	722.3304647	0.72625	0.175911584	0.09569376	0.199118367	0.100045673	0.174653174	0.091411976	0.101003693	7808.008354	0.0738617	0.482917364	0.118211136	7451.068254	0.076227255	0.506006467	0.104699929	7656.148705	0.072707403
HdH_12	F	66	1	3	train	1	0.711694358	0.626136422	0.611366987	0.330997348	0.34113935	41.63785156	131.8159202	136.1896255	149.4902197	4128.941898	81.61485334	9991.966107	366838.206	0.333726537	53.19099584	12842.96503	368221.4277	0.348289952	130.4450722	8125.758505	336955.6302	0.313180993	46.82212663	13944.4169	372148.421	0.354067719	0.411366254	0.192940084	0.420996438	0.205714456	0.411867891	0.188159736	0.397694798	763.3813522	0.180121235	0.909359682	0.405408523	590.0567402	0.190200129	0.92991176	0.398081337	740.8329489	0.177665716
HdH_13	F	72	1	3	test	1	0.788261598	0.929157853	0.914532483	0.822401762	0.8417912	52.38039864	162.4147011	167.3509585	180.427472	6491.520264	46.77766173	2662.185735	76556.64669	0.354817708	27.25497602	4528.735608	74733.72052	0.380094818	71.26587908	1952.819227	77333.42422	0.340825321	31.04965528	4416.93796	74658.47416	0.378208467	0.422717711	0.163342547	0.431960316	0.171381976	0.424483683	0.164594666	0.40348512	1241.370153	0.155550648	0.907404427	0.410468231	1136.554576	0.160227739	0.914965665	0.403870076	1226.054652	0.15533398
HdH_14	F	55	1	6	train	1	0.419438002	0.514441311	0.597462296	0.371073425	0.466559	73.58042869	149.7678972	157.1174541	178.9629518	6916.659998	9.09056211	173.0329632	4215.307078	0.577323718	4.34903216	455.3807346	4512.053193	0.657151442	8.122257578	234.4617317	4417.52956	0.598056891	4.400726392	485.247276	4474.154964	0.661858974	0.166970525	0.099354737	0.18287946	0.106447033	0.167965017	0.101467826	0.134948946	3126.926832	0.094238905	0.781670895	0.147084861	2908.329514	0.097854419	0.796321561	0.133997675	3236.252009	0.093188574
HdH_15	F	43	1.25	2	test	0	0.541145955	0.382482588	0.46690923	0.673262596	0.6308755	35.63086869	113.9421769	140.256927	182.9515689	3981.140187	14.36492551	424.0734159	3361.616406	0.450181818	7.305670182	945.1222681	3405.962861	0.528727273	15.10264191	440.8089968	3427.826848	0.452686869	7.528331017	898.5000772	3411.177243	0.523393939	0.324056966	0.124702084	0.339136628	0.129412284	0.326365677	0.125052335	0.28344798	1594.351096	0.116094383	0.819574183	0.29718874	1449.132096	0.117434511	0.834132378	0.28436004	1519.46901	0.114677674
HdH_16	F	49	1.25	2	val	0	0.755967677	0.714374423	0.614662409	0.336822897	0.32995716	47.63087365	104.8864927	111.5818713	161.3320806	3410.227303	12.35503725	508.0481374	10975.46388	0.5372433	6.625763199	929.485574	10787.52269	0.581482771	16.84246994	341.4996943	10951.14157	0.512391229	7.068963455	938.0166876	10843.434	0.581935259	0.230303914	0.126152082	0.245870421	0.132656326	0.228827249	0.125685318	0.194667954	1628.941484	0.109138511	0.7700417	0.206940808	1505.028269	0.11204147	0.786671242	0.191929501	1739.673516	0.108005027
HdH_17	F	66	1.25	2	test	1	0.583944238	0.884738386	0.911703348	0.971406817	0.9565786	83.51266963	195.0614737	196.1303358	201.9351303	9987.610574	25.18059617	835.3294972	32990.80794	0.471679644	11.40982048	1874.712428	31587.89171	0.514916574	22.45937691	932.5626615	31253.0741	0.473437152	12.01194249	1917.244756	31412.84087	0.516006674	0.272155974	0.140079865	0.28224758	0.144364295	0.273419008	0.141273953	0.24993792	2364.709295	0.12890812	0.884272136	0.257549669	2189.65325	0.130313585	0.89252972	0.249133075	2441.535173	0.127269482
HdH_18	F	61	1.25	1	val	1	0.791086842	0.913351536	0.955816865	0.926068366	0.8948827	53.50946712	135.1656881	137.9686042	172.1168356	5245.883981	21.18709838	415.5723376	11602.794	0.454336735	9.843132917	1103.073013	11321.15731	0.512443311	18.8370293	488.842865	11493.06499	0.461422903	9.714968595	1058.493525	11290.95965	0.50994898	0.296537955	0.132160256	0.309459343	0.139779238	0.296734722	0.135243017	0.269948429	1773.061468	0.122752032	0.839598841	0.281252728	1573.346304	0.125745486	0.856875556	0.270306638	1765.914272	0.123027096
HdH_19	F	51	1	3	val	1	0.630962582	0.492320627	0.537285089	0.655293703	0.7367718	45.96241259	124.5634412	132.9955025	177.2534578	4628.869268	25.96285201	245.0390653	6017.036189	0.429092966	10.68127531	692.7904248	5821.662582	0.495115179	18.05216786	323.6285648	5775.612103	0.443541752	11.04648739	680.5290807	5823.128205	0.493315508	0.316355734	0.129016019	0.339991459	0.140547577	0.32095492	0.135178403	0.288248634	1663.609477	0.12421165	0.832087582	0.307338133	1383.564886	0.127780735	0.859236514	0.290309113	1591.524244	0.121901563
HdH_20	F	83	1	3	train	1	0.824681249	0.911346674	0.878837824	0.819940567	0.8348836	41.25185	108.8207712	113.9569981	153.4353974	3182.209197	41.80164276	519.1468677	25211.28362	0.40785	17.23304334	1486.789129	24366.43224	0.4583375	26.05962154	922.4532169	24109.64134	0.429375	15.51905793	1600.334813	23970.42951	0.46175	0.320904503	0.154386382	0.334167746	0.160712357	0.318789342	0.153388091	0.305976755	950.3478984	0.145095611	0.856267577	0.316857232	838.8379674	0.148619243	0.872651435	0.302343196	1058.960849	0.14317195
HdH_21	M	50	1	3	train	0	0.637398746	0.348764092	0.351070017	0.093413182	0.114656776	44.75913711	132.5008003	135.8579053	165.6598195	4553.557524	17.26385257	476.1014818	5000.669032	0.43420199	9.03286586	1113.245156	5017.800557	0.505028114	17.75133127	501.8928793	5079.191207	0.436580882	9.154105492	1017.793475	5093.80783	0.497134516	0.34006012	0.132301798	0.350159609	0.136714965	0.338501514	0.13244577	0.311066372	2022.492351	0.123881386	0.794098692	0.320087361	1955.51973	0.126467564	0.799561217	0.30843849	2125.367973	0.123552274
HdH_22	F	62	1.5	4	test	1	0.515904639	0.439354241	0.537849009	0.38214168	0.30547476	36.00115741	114.9463475	134.4174553	173.517761	3801.653162	13.97907585	287.885789	2002.370532	0.442515432	6.490852934	722.5362319	2072.496793	0.541280864	12.67157418	332.6138165	1922.364666	0.454218107	6.632741239	700.2880461	2056.602016	0.535751029	0.333605644	0.123392798	0.349285464	0.133582824	0.334256878	0.129292166	0.286403882	2730.950101	0.116974867	0.681371445	0.300684025	2484.831191	0.123388882	0.70721326	0.286895875	2593.342118	0.123268745
HdH_23	F	47	1.25	2	train	1	0.851005103	0.274197429	0.296851665	0.417646617	0.39637566	74.89140625	159.7683333	163.3218589	184.0529954	7559.101489	5.73130545	51.84917617	555.1774398	0.61640625	2.072580645	160.1975806	638.6391129	0.775	3.753739931	90.33256617	523.6996548	0.67890625	2.331606218	141.0932642	619.8186528	0.75390625	0.120443849	0.082404854	0.131529018	0.082477564	0.117226808	0.08172703	0.096039162	7136.11493	0.0706338	0.55074749	0.104260725	7156.782653	0.074499089	0.550118942	0.093450213	7422.606874	0.073723131
HdH_24	F	61	1.5	4	val	1	0.622984911	0.478694677	0.536631882	0.438570023	0.37977275	28.55546296	87.09555048	114.6064333	165.8573529	2385.021739	16.14082715	303.7826087	2828.49947	0.436574074	7.601268052	777.3909827	3051.414583	0.525740741	13.69605851	373.3124746	3041.577408	0.455740741	7.453785901	794.905309	3145.599478	0.531944444	0.32926828	0.130128837	0.345719661	0.133287216	0.330338891	0.13221852	0.28265084	1464.646379	0.117438871	0.722442921	0.296273355	1363.510931	0.118955503	0.739079472	0.283362798	1464.362426	0.118568306
HdH_25	F	76	1.25	2	train	1	0.795003578	0.858616531	0.893911064	0.934861243	0.9179852	59.58760746	173.1390117	175.8081147	194.2499686	7655.319781	53.69803769	1099.62347	60256.03839	0.371631411	29.54878716	2687.475969	58482.77543	0.405766445	47.55991151	1261.931059	60440.78958	0.375485367	26.94705756	2596.410603	58512.33102	0.403931228	0.393344371	0.149489196	0.402417569	0.152770836	0.391781013	0.148954265	0.379860883	960.1161	0.144795505	0.939246678	0.387175959	899.4666361	0.145380275	0.942899458	0.376591399	1145.788218	0.142396305
HdH_26	M	70	1.25	2	test	0	0.469977525	0.894340396	0.849671841	0.616683245	0.6861892	63.56463294	162.2105063	164.8303525	187.2580418	7304.91745	10.7990636	623.53492	6320.176746	0.508531746	6.55441008	1122.070755	6502.05419	0.562946429	15.92326835	390.1974285	6618.316881	0.478373016	5.533613806	1295.418649	6360.60024	0.577728175	0.287539656	0.128706358	0.298986549	0.13031873	0.287484162	0.125399651	0.219438814	4479.260267	0.107960134	0.71048012	0.226938663	4393.201018	0.11055832	0.714751527	0.218160564	4644.259637	0.110506217
HdH_27	F	68	1	3	train	0	0.375477479	0.623299718	0.579761863	0.491267681	0.4688294	87.53530711	172.6548212	176.5741772	185.2668347	8839.537003	30.26764162	6044.344154	171275.4516	0.484779205	14.31625637	7944.50042	174543.304	0.518155359	32.96061748	6028.136148	162224.6994	0.477717784	14.09225017	8071.150309	175419.2085	0.520724609	0.208949956	0.178281837	0.217286256	0.212677749	0.208874199	0.174731918	0.195378106	1554.055392	0.166915832	0.912840978	0.202657625	1270.607208	0.193394417	0.928723962	0.195559444	1526.147048	0.16527026
HdH_28	F	47	1	3	train	0	0.379567606	0.394290447	0.379933596	0.32071206	0.40989512	47.41601256	142.7619048	161.7699115	184.0922931	5751.677797	14.82897297	303.7135135	2823.396973	0.453787284	7.551126839	660.1689328	2891.357981	0.526785714	14.91301504	280.7331589	2834.557445	0.45005887	7.91372549	653.5318394	2915.462372	0.525412088	0.32514333	0.128705795	0.342740413	0.133282756	0.326862849	0.127424376	0.282110431	2354.42882	0.119510005	0.813625782	0.29743983	2084.452094	0.123211135	0.833349474	0.278922262	2361.376494	0.118366302
HdH_29	F	51	1	3	train	0	0.240292141	0.381584674	0.560263038	0.494327664	0.43399602	43.86111111	159.8987342	161.6045016	187.3181818	5834.347029	10.71713147	72.48207171	251.4820717	0.435763889	4.925925926	171.7222222	294.2222222	0.5625	10.81584158	75.03564356	237.9821782	0.438368056	5.884615385	153.7115385	294.2051282	0.541666667	0.363065984	0.12665774	0.408598277	0.135918919	0.369459982	0.133803719	0.31380102	6509.553571	0.115479996	0.532635886	0.347880461	5454.815848	0.1210566	0.594922803	0.312502835	6720.802381	0.115213719
HdH_30	F	59	1	4	val	1	0.789823392	0.510486245	0.620841801	0.852947474	0.84847623	53.81296053	122.3315364	132.1591566	171.1951134	4793.312187	14.70760159	214.1985643	5746.408537	0.513223684	6.636384439	521.8951945	5617.073455	0.575	14.65362187	183.4994169	5682.325904	0.507697368	8.796763446	407.9328891	5663.088053	0.552894737	0.23728966	0.115242955	0.261552781	0.126242362	0.242087251	0.12390254	0.21721382	1275.549033	0.111523452	0.874079047	0.238799973	889.8427632	0.119054476	0.911491161	0.219243508	1144.9296	0.113364358
HdH_31	F	61	1.5	4	val	0	0.48843959	0.413806885	0.515254378	0.427197129	0.3913403	65.60046586	176.2135666	176.9140059	210.9547624	8505.490331	60.79422717	7714.426167	147222.638	0.367841747	39.48744918	9797.378934	151754.5992	0.394654777	82.54917445	6969.725972	139168.1017	0.351319358	37.96213838	9503.188744	146265.6545	0.388044083	0.368333277	0.18705706	0.376080693	0.2103222	0.368206294	0.1801909	0.353522374	1059.737475	0.177473976	0.938849304	0.360718709	839.1112008	0.196592389	0.951496358	0.354224229	998.0942803	0.172876253
HdH_32	F	77	1	3	val	0	0.474881629	0.592365623	0.643804908	0.394248277	0.49553174	64.33506132	211.0582278	211.9627629	215.6004114	9741.960767	97.10515789	5239.978414	156733.8451	0.317581761	41.20202902	8691.779155	151534.8634	0.347784591	75.07247948	5749.940055	157708.1708	0.324880503	48.3740406	7743.466079	153375.1962	0.341292453	0.452102811	0.165956995	0.458043781	0.169636998	0.451111045	0.166329387	0.445477427	1237.138688	0.164306276	0.938104415	0.451602333	1016.885846	0.167659615	0.949069737	0.444817441	1285.158439	0.16442035
HdH_33	M	69	1.5	4	test	1	0.767244182	0.928860903	0.905350208	0.847730279	0.7673236	26.69250677	87.3918866	100.8098999	142.6459215	1910.302565	37.69120107	575.7819784	12122.29185	0.357023411	19.81715475	1372.262574	12017.05361	0.401755853	32.26359537	741.0856196	12144.4752	0.36643972	15.89079016	1783.868939	11596.10784	0.419991241	0.410552609	0.154216181	0.424459812	0.159381328	0.412231444	0.158008891	0.373049583	818.4287026	0.142265205	0.79827784	0.385807441	721.395774	0.145408697	0.820986123	0.376098983	765.1121606	0.144215076
HdH_34	F	51	1	3	train	1	0.774416783	0.36927861	0.33070156	0.818788826	0.76275337	31.6267507	95.92918455	118.2020307	174.9377358	2882.112832	20.93418402	340.281173	6069.491829	0.417086835	9.608758561	915.2629497	5754.426642	0.483986928	21.17000445	365.4839786	5862.723632	0.419607843	11.24576778	789.4035053	5742.382792	0.468814192	0.343276213	0.130680538	0.364294175	0.136097346	0.349309435	0.133360289	0.327895607	1470.621186	0.126474708	0.763230055	0.345026063	1275.504479	0.130932157	0.793080875	0.328018288	1411.650265	0.127142806
HdH_35	M	34	1	3	train	0	0.616831321	0.287494242	0.315081984	0.449042022	0.40548953	43.92192761	96.51858736	112.9576588	156.0891841	3119.789991	7.699095841	136.6636528	1946.660036	0.581860269	3.773847126	317.2817435	1967.243209	0.666245791	7.351136774	136.431974	1828.485384	0.583122896	3.814235557	300.7631663	1980.894031	0.659301347	0.180282935	0.10622858	0.201823625	0.108562129	0.183904077	0.103428836	0.144524203	2244.962338	0.091544814	0.664955335	0.161885522	2119.391919	0.095529421	0.680327926	0.145495429	2372.00961	0.088870433
HdH_36	F	57	1	4	train	0	0.052808787	0.372414023	0.446568847	0.498721182	0.39981845	94.89756944	184.6655405	185.9675768	195.3078394	9498.197841	5.101604278	38.37433155	532	0.649305556	2.157480315	104.7390326	599.7626547	0.771701389	3.962168979	58.45523329	559.0075662	0.688368056	2.48758465	102.4288939	645.5485327	0.769097222	0.097091347	0.073076486	0.122756047	0.083398356	0.107778618	0.08322457	0.068540249	9678.777381	0.068088477	0.498753888	0.087830836	8218.339286	0.073185194	0.57680905	0.075428005	8808.841667	0.066407941
HdH_37	F	53	1	3	train	1	0.854300337	0.978920341	0.978645146	0.939546347	0.90995073	31.23218894	124.555259	136.4311604	184.7434022	3765.807248	47.70615688	1608.229779	25578.24505	0.307749616	25.16839751	3632.490622	24171.04367	0.346858679	62.71624849	1264.057654	26362.06664	0.299070661	27.67878761	3401.699188	24496.49809	0.342596006	0.505778643	0.155395663	0.513456169	0.156848188	0.505722146	0.155592601	0.480089731	1047.142948	0.14853061	0.868229752	0.484083996	1044.861699	0.149503245	0.867877742	0.477059566	1193.422351	0.14817469
HdH_38	M	70	1.25	1	train	1	0.677964822	0.977761626	0.973076463	0.904281974	0.8999811	58.77732111	191.9194348	195.6328235	209.5889517	8721.37298	45.22245322	829.3300416	21530.42483	0.348550725	25.4754768	1574.8953	20746.68085	0.376981431	54.10231868	601.0960501	21467.84699	0.335960145	22.97593297	1664.64975	20802.29825	0.381068841	0.430693028	0.160721258	0.443592322	0.16404008	0.428471156	0.158203589	0.405667794	1944.15773	0.149786021	0.893015794	0.415963248	1858.046547	0.150903756	0.896843612	0.401916548	2267.063872	0.146771865
HdH_39	F	38	1	6	train	0	0.478587223	0.762214541	0.755261004	0.628485739	0.5531627	50.12174036	154.6951006	158.2289593	178.9733251	5998.819221	16.45135672	203.9344805	1871.66777	0.428287982	7.546145494	550.1889251	1939.400651	0.522108844	15.19649805	228.7133593	1896.642672	0.43707483	8.019090399	477.921954	1952.733296	0.504818594	0.344643578	0.128691145	0.363179937	0.132855293	0.338965471	0.126814196	0.308569799	3426.474387	0.121594836	0.736639126	0.326544961	2949.101907	0.124927927	0.770505318	0.306327438	3469.300423	0.120798354
HdH_40	F	37	1.25	1	test	1	0.823984978	0.962662995	0.961056352	0.926762879	0.90565294	36.52736842	113.8666866	121.4209562	152.6825134	3274.275758	24.50639942	360.8990582	5512.844965	0.396267943	10.92280556	940.017846	5283.348205	0.461148325	19.03960857	462.9028425	5273.184762	0.410717703	10.14569132	1030.593448	5246.324652	0.470287081	0.359675516	0.136395641	0.378230352	0.140215588	0.358449268	0.134846546	0.326557762	1807.788228	0.126395772	0.74072811	0.341760366	1595.743966	0.129304447	0.768947363	0.32452554	1841.341185	0.126275229
HdH_41	M	60	1.25	1	train	0	0.4538928	0.735782266	0.721341074	0.375759065	0.41330227	66.90242347	154.2011173	157.282556	179.4050363	6887.462035	11.10099781	158.8121197	2823.512533	0.524107143	5.544833476	383.7903501	2877.681469	0.59744898	9.523272214	198.2035731	2849.957687	0.542602041	4.838480801	429.265025	2839.492905	0.61122449	0.21958622	0.109023701	0.238581731	0.112740863	0.216559401	0.106780006	0.185465502	4003.064937	0.10266154	0.718932697	0.200410437	3863.528402	0.103290138	0.728117556	0.179770919	4398.884084	0.095780937
HdH_42	F	66	1.5	4	test	1	0.593136076	0.854387939	0.848309875	0.883864164	0.8110393	89.62100407	223.2909083	223.9699841	226.3528759	12324.13469	33.96761646	2898.517578	71241.05996	0.429901841	16.40636271	4482.456151	68985.75898	0.462390443	37.43658926	2771.663797	69681.60129	0.423267259	16.87396164	4394.263903	69048.15722	0.460990112	0.318065151	0.165077229	0.325898159	0.168845936	0.318613994	0.16401994	0.297757677	2329.659249	0.150994914	0.907439466	0.304466457	2103.423403	0.153432948	0.916254724	0.298156722	2295.183433	0.151456328
HdH_43	F	66	1.25	1	train	0	0.159595355	0.494173855	0.502879858	0.359827369	0.35894585	1.849487567	57.8529976	92.75103734	137.75	81.65043069	198.7548298	3767.604307	11552.12368	0.125012601	140.1470433	5902.905162	10821.60097	0.143052755	401.1333696	1805.544832	11841.37973	0.108022513	129.6512282	6364.21654	10575.06032	0.146370968	0.795342292	0.198866743	0.797403874	0.200522851	0.795080471	0.200344558	0.783201871	26.48715486	0.195761806	0.86819012	0.786032007	24.30694444	0.197615522	0.880001152	0.783359397	25.97189098	0.196920455
HdH_44	F	53	1.25	2	train	1	0.734310508	0.841221333	0.747171223	0.889470994	0.789241	59.90745192	130.8854681	132.9789621	159.7406589	4912.38831	12.72663927	336.9324638	8191.192603	0.538173077	5.883667485	853.5455266	8153.791346	0.606682692	10.8922297	407.6597325	8236.209684	0.550048077	5.687633854	846.777108	8198.716983	0.606105769	0.205658474	0.111054573	0.224606959	0.116375732	0.206646815	0.111482548	0.174521926	3275.803783	0.100326674	0.676258313	0.19034675	2874.154224	0.105558252	0.715445097	0.175522306	3212.708936	0.101706592
HdH_45	M	70	1	3	train	0	0.648147029	0.575729251	0.577968001	0.381159395	0.41776183	18.0245098	62.95905079	88.27644055	155.4490741	1007.501197	23.2201298	616.477604	5507.458134	0.383946078	11.77629535	1384.280636	5277.616284	0.447017974	22.57494737	655.7568421	5487.733895	0.388071895	10.97666425	1446.993849	5275.892728	0.451633987	0.40341906	0.147877019	0.413618744	0.150155475	0.404533767	0.146959263	0.362251846	549.5858619	0.137737775	0.750712322	0.372948209	519.3074908	0.139208876	0.762691123	0.365050192	532.1614389	0.136587631
HdH_46	M	56	1.25	1	train	1	0.703416837	0.720368981	0.755333006	0.714962542	0.7150086	42.92949346	110.1684211	125.6396963	166.910523	3842.648215	15.09142857	245.607395	4067.272941	0.486111111	7.043808411	626.4421729	4005.614778	0.559477124	13.6976357	272.959041	3985.556111	0.490686275	6.555327869	624.8035714	3981.94233	0.558169935	0.268613121	0.122541692	0.287322692	0.125310647	0.268246304	0.119858639	0.232366725	1813.624905	0.114876678	0.780997972	0.245046399	1734.555926	0.11674775	0.78847746	0.227474012	2076.71089	0.109741726
HdH_47	M	46	1.25	1	train	0	0.16325047	0.530131459	0.755582809	0.354064375	0.39308998	85.42666667	154.924357	164.0425997	188.7691143	7784.630733	3.772230889	140.4656786	1867.316693	0.712222222	1.97941681	304.9101201	2168.687822	0.809722222	3.734104046	150.2847784	1973.94027	0.720833333	1.788694482	331.2207268	2199.989906	0.825555556	0.094241093	0.077738049	0.100089695	0.076497148	0.093255319	0.077310084	0.047663229	6889.370991	0.052159442	0.567603627	0.049510204	6826.051429	0.057770495	0.569518917	0.044734231	7230.742347	0.054098834
HdH_48	F	71	1.25	2	train	1	0.690971368	0.738525093	0.885278165	0.939544261	0.9211012	59.775158	154.0518732	159.6076903	190.8269958	6954.792859	19.29583421	295.0044407	6681.879467	0.459795819	8.53460796	855.7438184	6402.78748	0.528877005	15.76201232	403.9913758	6525.605339	0.473505105	8.65423322	824.0198504	6419.85163	0.52654351	0.286502612	0.128805415	0.304376435	0.135714627	0.286277455	0.131139769	0.256907981	2279.946429	0.115843998	0.84524758	0.272747606	2015.529004	0.118158003	0.862388539	0.255850432	2297.777668	0.115773483
HdH_49	M	56	1.25	2	test	0	0.574234712	0.695933282	0.5600425	0.501114726	0.41819346	24.96717703	71.32212315	96.16153528	168.1799591	1571.017009	17.38458327	844.5102552	12845.74808	0.458397129	9.238059944	1840.865382	12531.04447	0.516435407	18.77311276	851.2480369	12837.76128	0.456985646	10.14436471	1708.087754	12858.64195	0.51007177	0.307885037	0.137003661	0.315487695	0.139931107	0.308956312	0.13883479	0.282179789	678.6738291	0.126494843	0.799207641	0.289140944	678.0565391	0.128205629	0.79838742	0.281214071	738.3551424	0.124855097
HdH_50	F	67	1.25	2	train	0	0.275451594	0.598163366	0.717775941	0.554188848	0.51186913	86.23444444	167.6720692	170.7709373	188.5288395	8316.952258	6.186643078	89.21494914	1639.413976	0.628055556	2.625668449	237.5492743	1680.168067	0.727222222	4.740144129	127.9715981	1516.093684	0.655277778	2.50396077	255.4858544	1679.568088	0.736388889	0.126003675	0.084673602	0.135834343	0.08945145	0.128901642	0.089986449	0.094323773	6074.94845	0.076127846	0.641918008	0.099471483	6175.179125	0.077620169	0.636038552	0.093061799	6490.966562	0.075980885
HdH_51	F	70	1.25	1	train	1	0.769747999	0.989752054	0.987236381	0.925227225	0.97029716	44.98649055	155.5811206	161.4135497	190.2794787	5944.183618	86.36433548	912.2628159	54582.53038	0.311867782	32.20143903	3289.052905	51811.91413	0.355467056	43.74722908	2031.446157	53361.71075	0.336952963	28.96698472	3653.341877	51582.312	0.360803575	0.457477807	0.153622773	0.465118194	0.154060904	0.453706827	0.149137885	0.44394731	1229.410976	0.148823602	0.899861552	0.450443995	1213.133878	0.148456192	0.900800947	0.439632206	1533.144695	0.145093041
HdH_52	F	56	1.25	2	train	0	0.418099575	0.826835454	0.608212411	0.327138752	0.44517875	24.21666667	93.06107822	118.2934217	170.1098901	2285.805913	18.34286849	453.2403655	2753.053238	0.39952381	8.825459318	1055.497047	2944.374016	0.483809524	15.81755462	543.0456113	2872.964737	0.414126984	8.306677393	1145.186967	2855.319228	0.493253968	0.392312732	0.139218413	0.402297438	0.141025706	0.393522984	0.141951087	0.338357151	1257.805141	0.126407755	0.75765319	0.34881804	1119.727179	0.130896293	0.782416895	0.339124832	1217.680968	0.130251531
HdH_53	M	40	1	3	train	0	0.408717158	0.718380928	0.600746334	0.645592093	0.5939928	49.25252525	110.6833096	131.381492	177.8389121	4439.842797	6.053142565	136.6075626	1355.542667	0.617739899	2.839332748	304.8876207	1459.766462	0.719065657	5.975460123	134.6370143	1287.680982	0.617424242	2.764989059	304.7540481	1458.582495	0.721275253	0.159181408	0.095170972	0.173902392	0.097417783	0.158331728	0.09570251	0.106887032	5223.153226	0.076735684	0.452384059	0.116979065	4762.391016	0.080911158	0.498527929	0.104773023	5056.286694	0.079337361
HdH_54	F	62	1.25	2	train	0	0.760157926	0.898417056	0.921447575	0.850360453	0.8081774	39.77037286	136.2548314	139.5563755	171.4954506	4464.417523	55.57668934	625.4642814	17966.78347	0.33445955	16.81275252	2276.366177	16207.07449	0.39645982	28.60693341	1254.30844	16802.35884	0.362659847	17.90766705	2187.041105	16353.77505	0.393619599	0.427573425	0.143042331	0.437775495	0.146363974	0.430052785	0.146083864	0.410583797	1524.198184	0.140104624	0.838357836	0.418628001	1346.345296	0.142363678	0.856208724	0.41037879	1428.727404	0.141120432
HdH_55	M	70	1.5	4	train	1	0.71055165	0.89596504	0.899183571	0.766716957	0.8393974	67.30965632	208.6042938	210.4839398	219.1895277	10172.44291	45.46886846	1572.916795	37287.61903	0.355622289	25.93616049	2688.604279	34950.2419	0.379873207	62.92549141	1273.998252	37305.88769	0.343570237	24.34447026	2796.830967	36560.53025	0.387687688	0.417242716	0.171766284	0.428314242	0.174364708	0.417170261	0.16822818	0.392058088	1906.216945	0.155474736	0.90949537	0.400712573	1736.371423	0.156049242	0.917079858	0.391063606	2014.836171	0.153518193
HdH_56	F	22	1.25	2	test	0	0.357962619	0.411510378	0.397281289	0.449072987	0.3762232	37.79134615	140.6469185	153.5473923	185.8925331	4877.643536	18.5725403	352.0055586	1975.869928	0.384401709	9.55971683	815.0735328	2051.848596	0.46784188	18.0413679	367.8924435	1962.625483	0.387393162	9.621497474	806.7615985	2034.023886	0.46517094	0.428111964	0.139129292	0.442190898	0.1434232	0.427184834	0.140521351	0.389440198	2473.641529	0.131564842	0.777842786	0.401018215	2384.700699	0.132930435	0.783763937	0.385426961	2612.134556	0.12980333
HdH_57	M	70	1	3	train	1	0.587304788	0.535307944	0.412069738	0.851655483	0.8178326	28.90413411	72.20232511	87.05277587	141.4776119	1478.765387	11.16749004	333.1580876	4109.018486	0.510660807	6.872596844	634.9431851	4163.735151	0.567220052	12.00197433	281.0144784	3940.246792	0.494628906	5.789978829	711.1682428	4072.620607	0.576578776	0.260204404	0.130857111	0.278700192	0.140127686	0.254832236	0.129335931	0.212469929	1310.954043	0.115033304	0.584932394	0.224669427	1169.053426	0.116538203	0.626952408	0.204412298	1402.38591	0.111861332
HdH_58	M	54	1.5	4	train	1	0.406018937	0.537480175	0.459991992	0.827014387	0.84231925	62.02984389	153.8035308	158.2375297	179.8516393	6706.22225	9.121697705	143.4781291	1527.692074	0.530073462	5.05435592	329.5011169	1663.879375	0.616620753	9.713541667	143.7326389	1513.1875	0.52892562	4.861607143	333.3794643	1610.491071	0.61707989	0.244258526	0.109855087	0.263993853	0.118288079	0.241706325	0.109721825	0.194389878	4450.443714	0.096939095	0.694670308	0.211850772	4027.543889	0.10092263	0.721463467	0.193377959	4330.436571	0.099782289
HdH_59	M	56	1.25	1	test	0	0.487816057	0.810388744	0.876892388	0.614386082	0.5584695	77.79333115	214.9772337	216.1473023	224.9080674	11444.38612	22.09747292	553.4357244	8116.388322	0.416541353	9.743889337	1373.502552	8126.894306	0.48682576	17.13328838	774.1046677	8260.10242	0.436319059	9.498774429	1462.818483	8146.106592	0.493461916	0.333131992	0.162630573	0.344219426	0.166888265	0.335890348	0.161576047	0.297244081	4287.655111	0.149216062	0.821811109	0.307645513	3780.209165	0.151529308	0.842223487	0.301678849	3869.601027	0.150513309
HdH_60	M	43	1.5	4	test	0	0.020192896	0.297239691	0.311357558	0.183118179	0.16933793	81.79047619	149.3565217	154.3805175	188.0566502	7256.551338	3.061488673	66.4412082	673.3300971	0.735714286	1.956820412	110.8704612	749.1275761	0.808730159	3.460674157	51.30337079	645.8382022	0.706349206	2.055335968	107.729249	758.5217391	0.803174603	0.101493363	0.072316112	0.122263946	0.07767422	0.103362858	0.072829316	0.061062228	8630.362069	0.057299045	0.450074679	0.075753086	8128.075556	0.064786335	0.486640798	0.062203726	8390.577011	0.059277597
HdH_61	F	85	1	3	val	1	0.431592595	0.92127353	0.899193525	0.5111323	0.6502977	107.1038512	220.2414525	220.7936365	224.7313335	12538.24729	29.50615881	3649.781243	106405.2933	0.50044886	13.37452376	4932.075345	105396.9038	0.534083428	30.11155587	3690.964647	105590.4464	0.500875277	14.37179949	4819.930283	103859.5187	0.529284368	0.230126362	0.154047852	0.237829372	0.160375069	0.229619652	0.154445486	0.215440212	2155.826129	0.147652864	0.914424879	0.222003418	1945.12314	0.152551846	0.922773916	0.214462453	2282.59569	0.147187672
HdH_62	F	60	1	3	train	1	0.543930039	0.742814183	0.615322888	0.318524033	0.31871775	43.25842593	131.0579751	159.9778029	200.3255536	5548.022568	16.10244806	305.5751903	3041.673113	0.450092593	7.544107269	703.1944248	3022.444601	0.524814815	15.08064847	322.4516725	2949.701826	0.451203704	7.715350488	687.7815439	3006.807986	0.521759259	0.322516545	0.127936303	0.33717254	0.13169768	0.324934565	0.131295381	0.281613294	1679.682914	0.118822372	0.863210215	0.297260107	1471.028061	0.123688565	0.878646311	0.284151235	1568.023773	0.120611679
HdH_63	M	61	1.25	2	val	0	0.487311459	0.776413023	0.738693714	0.822617233	0.83498704	65.99109091	218.6451807	218.7720763	220.4820718	10279.19273	89.71103932	3420.71617	101346.1466	0.315317016	39.34893919	5744.359336	96297.44964	0.341254079	76.72004457	3678.056238	94592.28501	0.313811189	40.78610728	5687.60569	97212.34672	0.341477856	0.452846185	0.179824257	0.460784629	0.188277162	0.453897449	0.183484964	0.43961099	1659.019308	0.168192668	0.921173382	0.446715933	1442.115725	0.172132897	0.931230136	0.440599072	1584.3619	0.169648131
HdH_64	M	67	1.5	4	val	1	0.793476091	0.41654399	0.395926923	0.106979519	0.17341514	17.00526094	56.1861463	84.95825705	159.3190184	813.22481	28.19676293	511.3984449	8188.862266	0.378908129	15.16162465	1152.173669	8172.220168	0.429292929	25.36662433	514.5936805	7957.983328	0.378667629	14.1842376	1266.296385	8122.787777	0.438281626	0.393532119	0.163511844	0.407216345	0.167858446	0.389371706	0.162496812	0.35973162	570.9879946	0.147735503	0.673307284	0.370989717	534.3056548	0.151806714	0.691817113	0.355769889	619.2098256	0.147198808
HdH_65	F	73	1.25	2	train	1	0.398257708	0.832863867	0.764851391	0.457572311	0.46861085	34.29565972	108.3251618	126.6448146	170.6108787	3394.314669	15.0308888	724.2150259	5786.691311	0.435590278	9.932358318	1180.01298	5810.484461	0.474826389	21.26217464	522.4926532	6198.555835	0.413541667	8.209197004	1470.034663	5691.228183	0.498350694	0.370607633	0.134219477	0.380139105	0.137666238	0.373553938	0.13666422	0.309960483	1705.653165	0.120205073	0.768699898	0.318470103	1641.706029	0.12155855	0.775715105	0.31161746	1668.190271	0.119047787
HdH_66	M	62	1	3	val	1	0.729842939	0.979870796	0.974160016	0.793801129	0.85142905	52.79840316	122.0508813	132.8340631	167.5288901	4668.815076	21.50636754	471.6853913	22198.94229	0.492118819	9.263405038	1193.85329	21503.17165	0.541174451	18.03838536	585.261116	22034.933	0.502781593	9.238037899	1208.56252	21463.06718	0.541861264	0.248124336	0.121504186	0.259076399	0.12587323	0.247169922	0.120991506	0.228090625	1433.420628	0.114357751	0.851497823	0.237530653	1329.778093	0.117033566	0.861863847	0.22625078	1577.689245	0.112250626
HdH_67	F	76	1	6	val	1	0.865042382	0.986909807	0.986216784	0.781187057	0.7852124	38.81596969	121.8086912	129.5040095	173.0107277	3982.636516	64.40206312	914.5206924	43410.37743	0.347850679	24.39519735	2800.788832	41452.84803	0.39307522	41.50462188	1426.488244	42738.02328	0.36318299	25.97719573	2541.371644	41559.04188	0.38777794	0.405041638	0.148055483	0.421668721	0.154898431	0.406569352	0.149374853	0.391456239	1293.271728	0.143370889	0.843680614	0.407358255	971.1992885	0.148912754	0.882136971	0.393645455	1166.098926	0.145617597
HdH_68	F	61	1.25	2	test	0	0.297376274	0.808380544	0.632996202	0.295418322	0.3494415	61.5	117.9639712	131.2697452	167.9808917	4795.839167	6.12199956	168.3124862	3136.916758	0.630694444	2.995100921	389.6423672	3319.387615	0.70875	6.810966173	167.0420075	3289.519124	0.628194444	3.180451128	371.8587258	3289.718639	0.701944444	0.14218042	0.104748834	0.154742195	0.111848496	0.144525018	0.103339474	0.104771242	2549.414752	0.089165515	0.741724537	0.113666196	2275.645455	0.094954256	0.767925413	0.104870987	2578.7997	0.087528173
HdH_69	F	64	1.25	1	val	1	0.847859355	0.945023835	0.932317734	0.930588424	0.9097031	27.83800172	99.61062199	120.6490766	172.5528151	2656.002344	54.61630937	1336.516391	61486.03387	0.35537037	29.43719447	2902.429565	60211.6133	0.384991387	53.1268033	1225.083206	60836.40001	0.351959518	25.2464675	3116.335189	59193.11449	0.386774333	0.413937852	0.158732225	0.422393655	0.16172691	0.413640329	0.156463759	0.394608819	667.1177811	0.15190401	0.878715819	0.401946603	624.2762628	0.15406896	0.885967652	0.394127896	695.3136151	0.149767656
HdH_70	F	66	1.5	4	train	0	0.564255898	0.860187232	0.845766425	0.929506063	0.88070524	42.77357257	199.1682856	201.005096	212.5211003	7224.145271	191.204071	5829.076278	158373.828	0.226796367	94.03492896	10561.62004	151529.3926	0.248978404	145.2955961	6636.009442	151228.9455	0.229495334	83.87830756	10961.91502	150912.8591	0.250463511	0.586529513	0.182671946	0.59261487	0.187454292	0.587906552	0.183148956	0.575825839	1357.651007	0.175896148	0.908117163	0.581252314	1199.075457	0.179248971	0.918602119	0.576979572	1266.422827	0.176104186
HdH_71	F	73	1	3	val	1	0.257032335	0.347224206	0.449996859	0.642572701	0.55862075	77.67494658	139.1805556	148.7867725	181.5467249	6543.005184	4.744240531	99.49668098	1859.506833	0.684027778	2.578947368	201.4665718	1993.482219	0.751068376	4.518808777	96.48667712	1922.387147	0.681623932	2.440392707	209.2826087	2030.423562	0.761752137	0.109199421	0.082784653	0.12448409	0.08633503	0.112079495	0.082165392	0.072816854	5218.5	0.064845475	0.613553509	0.08389473	4665.408203	0.069517141	0.65233607	0.076833304	4846.746304	0.068573995
HdH_72	F	70	1	3	train	1	0.732778428	0.922798753	0.908086538	0.796685219	0.8440631	53.16372807	121.5279478	134.8949687	183.2749364	5099.887053	20.15684873	411.5703184	16946.64012	0.491030702	8.332730415	1119.691989	16302.81912	0.545592105	15.49376254	538.7045276	16911.6637	0.502763158	8.338779781	1095.385061	16407.31222	0.544912281	0.253448489	0.121677836	0.266075188	0.125252436	0.251990316	0.120326695	0.229991138	1676.409534	0.113335605	0.84093668	0.240632044	1589.550124	0.115532496	0.848570912	0.227746423	1890.070708	0.112686383
HdH_73	M	68	1.25	1	train	0	0.582688735	0.898579419	0.88226366	0.788440049	0.7116613	80.16291628	193.390892	200.5703859	216.8540494	10586.3214	19.60644426	800.1080228	21504.73657	0.478135699	9.707597828	1630.993414	21174.4098	0.524540928	21.42511585	749.8006705	21426.12545	0.473498288	9.223113208	1679.763267	21233.44593	0.527855587	0.2622501	0.144082923	0.272817971	0.151791431	0.261799898	0.147395733	0.232600316	2905.842525	0.133484567	0.867164575	0.241399441	2709.653008	0.138389375	0.875620162	0.23191377	2994.005902	0.135257642
HdH_74	F	60	1.25	1	train	1	0.486122513	0.594099104	0.737912595	0.792988539	0.7187483	65.02784995	196.264816	202.1268038	223.4947363	9882.901925	41.7031831	761.5507294	16395.60328	0.357217924	15.93308149	2455.47585	16400.10348	0.432754342	23.34825926	1478.974999	15901.94541	0.391169172	17.19620624	2208.773133	16349.48746	0.423222887	0.377300073	0.16495423	0.386864273	0.168438252	0.379828018	0.167116216	0.368896195	2230.496172	0.16355246	0.892926929	0.37651986	2021.555465	0.166018242	0.902583674	0.368273295	2209.152649	0.163796233
HdH_75	M	59	1.25	1	test	1	0.260203326	0.765683293	0.784322381	0.483567059	0.56704676	97.13008373	206.1301092	207.3474479	215.0259687	11489.89618	11.43404536	281.167364	6501.076855	0.543181818	6.31227509	585.6357457	6510.169932	0.598325359	11.89220619	282.3561445	6221.627754	0.534868421	5.625923372	646.8038018	6471.668571	0.607236842	0.206436447	0.136493641	0.2254286	0.14756496	0.20768244	0.139716368	0.169176729	5360.072565	0.113457518	0.772070056	0.185594948	4554.980135	0.118350104	0.805998535	0.173251236	4824.272771	0.112168467
HdH_76	F	42	1	1	test	0	0.406872899	0.349412531	0.371774554	0.306492686	0.25452644	44.06319444	86.85459534	93.46309813	151.3466667	2209.384895	6.408529742	72.58136925	1277.371493	0.61875	3.087633885	183.3563778	1361.558909	0.713194444	5.255284553	99.02493225	1235.392412	0.640625	2.86328125	190.7998047	1310.140625	0.711111111	0.131436686	0.112684921	0.149237385	0.117063939	0.137003392	0.116687516	0.100028565	2121.391304	0.098964033	0.545585325	0.112772294	1905.711279	0.103934116	0.588920474	0.104756295	1995.554677	0.100322142
HdH_77	F	55	2	3	test	0	0.561840309	0.741609991	0.710678458	0.402467608	0.36528215	66.89114011	126.7734247	142.3866563	170.8582183	5516.886158	7.408991228	102.252193	2676.857456	0.626373626	3.75361596	220.1785536	2798.353117	0.68853022	6.302799674	106.6156564	2725.819788	0.631696429	3.798310979	226.5861898	2800.362643	0.691277473	0.137650395	0.093924191	0.153321973	0.099080448	0.137228101	0.092556371	0.111866149	3217.868693	0.083652441	0.714778889	0.12449021	3137.526442	0.089879373	0.721657578	0.109962861	3553.114764	0.083887013
HdH_78	F	69	1	3	val	1	0.619451214	0.495625705	0.632845759	0.527834773	0.4735633	35.45673077	75.93516699	88.33208955	149.8196721	1714.765527	8.327599687	130.4261142	1775.622361	0.585622711	3.519406007	308.1704354	1893.703341	0.678342491	7.485048544	138.2667961	1735.657087	0.589514652	3.297531688	332.7098065	1872.488993	0.686355311	0.16656145	0.117463979	0.190871317	0.122148058	0.16866498	0.116422083	0.11315849	1546.101571	0.094196768	0.562497145	0.131107135	1433.512175	0.098091222	0.595851424	0.113148098	1574.61055	0.088287283
HdH_79	F	55	1.25	2	test	0	0.365346963	0.444318265	0.585057914	0.386397868	0.49418563	43.21656566	137.7319121	152.6393072	186.594012	5229.39916	10.85714286	251.8098107	1290.391566	0.46949495	4.947776994	570.0169372	1355.451658	0.572525253	11.28850325	244.1132321	1251.529284	0.465656566	5.602639296	494.611437	1359.244868	0.551111111	0.326895041	0.123040255	0.341734716	0.128759726	0.326117975	0.122371549	0.286268876	2639.711616	0.113009847	0.778599903	0.299302545	2546.126173	0.116549824	0.783870231	0.28250676	2809.734848	0.113262175
HdH_80	M	50	1	4	train	0	0.312071675	0.889035761	0.925979257	0.607921362	0.6495296	85.01529948	217.3976138	217.3976138	219.6364409	11685.7132	12.53371784	262.1628217	2792.771517	0.489149306	7.39349889	454.0115082	2766.760145	0.537434896	17.41385857	166.6340769	2825.904604	0.457248264	7.666203612	491.2579877	2842.395118	0.546766493	0.297397486	0.148052732	0.315016512	0.153543538	0.294819967	0.145397978	0.239037671	6044.264643	0.126755334	0.752068758	0.252173022	5508.568015	0.130494564	0.772956089	0.23768777	6340.882859	0.123439181
HdH_81	F	55	1	1	train	0	0.251444125	0.587869525	0.635118723	0.661128223	0.5705725	64.80113636	115.2884793	126.9685466	165.3579952	4566.880391	4.902494331	43.11337868	1022.789872	0.683367769	2.65665529	98.47167235	1094.261433	0.756714876	4.875923191	51.90251108	1059.564254	0.699380165	2.735849057	105.3989218	1111.334232	0.766528926	0.08871258	0.072904916	0.108678977	0.082888126	0.087650321	0.072779607	0.05988	5135.736	0.05997031	0.442094997	0.077219531	4316.066875	0.067024055	0.529717548	0.063479111	4498.421333	0.062754158
HdH_82	M	52	1	3	train	1	0.863979568	0.4653745	0.533154428	0.793148279	0.7724656	41.57345599	118.5998153	125.6985283	166.5540634	3946.000706	27.69429641	244.4339494	6367.204785	0.407683062	13.76618923	614.2483357	6026.246722	0.458302515	23.87084542	283.3254517	6147.024983	0.41447855	13.72978423	619.7763662	5992.71345	0.458487426	0.337210839	0.130406539	0.364209111	0.137772772	0.33836183	0.131600542	0.312983035	1954.188232	0.122854863	0.76486104	0.337850085	1704.56405	0.129168361	0.792925521	0.313675327	1940.750968	0.122800989
HdH_83	M	82	1.25	2	train	1	0.935858327	0.976025581	0.971818328	0.986012399	0.96031046	22.82308727	194.2664133	196.5647617	206.662365	4181.511518	312.5916837	4008.602161	66502.13156	0.137820169	181.4828755	9542.636157	61354.63088	0.157076337	345.3788266	3543.363359	66133.57928	0.135316443	191.8522407	9535.008294	61064.04782	0.15684981	0.757386878	0.183556965	0.763280272	0.187678171	0.758604879	0.184412729	0.7497265	1033.265385	0.181643994	0.87994142	0.754769758	860.5777874	0.184390363	0.899741703	0.750728891	944.5191909	0.181796126
HdH_84	F	45	1	3	train	0	0.526126853	0.493258595	0.406388104	0.502601027	0.55033773	53.23356481	124.8770818	129.2339406	165.3648768	4581.444599	11.14779046	321.5888206	4531.656424	0.527314815	5.326701977	713.2547474	4570.71244	0.597299383	12.59596264	259.1087677	4574.380838	0.512191358	6.059165346	628.3114105	4630.337031	0.584259259	0.237468599	0.119701749	0.256341752	0.130566591	0.241050785	0.122619447	0.199542741	2439.602718	0.107666369	0.74586149	0.215036551	2062.297532	0.114772539	0.784856051	0.20106301	2358.827284	0.112142797
HdH_85	M	29	1.25	1	test	1	0.580954088	0.611665368	0.67071557	0.511843026	0.47018445	65.81785714	138.4134517	143.4249097	170.6727273	5834.887279	6.808648649	191.5605405	2555.663784	0.600649351	3.467401726	399.3211889	2629.82023	0.677272727	7.961165049	154.4429958	2458.148405	0.585227273	3.371959943	409.4411063	2646.607058	0.680844156	0.17626825	0.1016679	0.190584344	0.102853664	0.178361533	0.10169209	0.124052826	3683.072157	0.085998081	0.69621923	0.136826413	3290.056	0.088855366	0.728305102	0.129605306	3260.918824	0.084687718
HdH_86	F	58	1.5	4	train	0	0.665779288	0.599696696	0.647217691	0.661260068	0.6243399	35.55990829	111.2197939	122.2084559	174.8577236	3509.914772	26.72792793	297.1595882	5094.694981	0.387260766	12.50513254	737.722617	4936.60203	0.441836124	23.24706177	367.8574644	5147.526632	0.398624402	11.02905464	879.2042498	4978.16392	0.459728868	0.376681746	0.137807497	0.395426153	0.145388765	0.377013085	0.140116543	0.337266043	1365.043566	0.127206336	0.819383596	0.353997052	1193.039352	0.130389351	0.841029807	0.33857416	1302.286502	0.128221189
HdH_87	F	76	1	3	train	1	0.627413415	0.919667184	0.957989872	0.911104381	0.91787493	21.9158443	64.62920016	96.62049709	153.0301477	1227.485202	47.40866094	1026.35798	51190.35697	0.403240481	22.64999402	2146.311755	51046.64969	0.439138904	39.14970403	1163.579094	50561.77511	0.406932391	21.58294202	2232.614714	50903.24391	0.440935284	0.326911374	0.17009008	0.339846753	0.178304984	0.328581502	0.17004376	0.310194608	328.7206568	0.158238285	0.872063063	0.321746002	267.7209472	0.161457241	0.895425208	0.311358025	313.1985466	0.156507785
HdH_88	F	64	1	3	train	0	0.840800139	0.828932703	0.879963696	0.879622221	0.74126816	27.31835399	74.85080207	89.24396997	145.8325203	1539.462897	25.86451067	868.8878025	23939.7315	0.421352322	13.75158537	1750.710058	23558.54154	0.459624656	34.12763653	646.7908229	24500.82091	0.408734258	15.08893756	1666.239285	23382.04513	0.454803719	0.341491728	0.149153363	0.354704705	0.156554668	0.343578886	0.155375874	0.315465422	411.8264687	0.140665912	0.872515713	0.326612704	353.6587095	0.145770063	0.89007176	0.316404941	383.0485047	0.144331911
HdH_89	F	51	1.25	1	train	0	0.429128065	0.561731756	0.664463341	0.790161192	0.80304074	103.5253608	227.5136363	227.7502798	230.6849946	13255.87559	36.80162739	3741.815517	89016.65673	0.447781385	18.37627676	4847.308791	90230.33654	0.478217893	41.97066541	3477.96646	80956.34537	0.428946609	18.32996117	4808.177456	89062.95039	0.475699856	0.263267984	0.196719878	0.273933891	0.209885195	0.262955998	0.195753596	0.249175581	1973.909807	0.17996874	0.926222883	0.258555832	1625.326108	0.188175233	0.939169322	0.248365469	2050.649841	0.17929393
HdH_90	F	52	1	3	train	1	0.749748391	0.991856098	0.989249945	0.91876626	0.91416144	68.43134647	201.286547	202.7818914	209.8293036	9603.624041	65.16610244	583.2365404	21663.7022	0.358142991	28.73344474	1244.522265	20680.6916	0.397880163	41.27786456	805.6582665	21222.61811	0.375586671	26.29602912	1221.057711	20809.28029	0.397593346	0.380531322	0.152161605	0.399437495	0.159243741	0.380953818	0.151220593	0.371639067	2275.227427	0.147489291	0.885639573	0.389181102	1714.54109	0.153527357	0.912985265	0.371605243	2303.080229	0.147202237
HdH_91	F	46	1.25	1	train	1	0.690092542	0.677186072	0.867312193	0.683307946	0.6489452	50.10207407	119.3929707	127.7887717	173.9630156	4518.549433	10.36376544	329.0238535	4678.318472	0.521703704	5.291645823	734.869935	4698.397949	0.592296296	13.03924143	271.5234136	4641.127498	0.507777778	6.276129032	623.3716129	4755.477419	0.574074074	0.245062936	0.11617576	0.262002098	0.129077003	0.245458299	0.121273437	0.209981918	2301.659835	0.108053536	0.759555382	0.226749156	1836.436387	0.115671017	0.806494798	0.214470623	2095.824987	0.113026651
HdH_92	M	52	1.25	1	train	0	0.289243698	0.854146898	0.800742924	0.575590014	0.44707695	84.07134199	195.8775469	199.0232942	213.6768178	10684.5769	11.40795773	291.445435	4044.718673	0.524415584	5.593745433	594.3309952	4209.425252	0.592467533	12.18752119	226.0267887	4071.573754	0.510649351	6.273232028	608.1721216	4173.504968	0.592554113	0.249560029	0.129441545	0.263750314	0.135701013	0.253918835	0.136055791	0.200963698	4443.871591	0.113793784	0.801754855	0.21178927	3945.925774	0.117040675	0.823078203	0.20370329	4078.323972	0.113496848
HdH_93	F	71	1	6	val	1	0.647878219	0.798257828	0.740409493	0.738397896	0.6275299	51.75149158	155.6712916	157.1301664	199.0327245	6337.476165	79.61355416	3043.20533	107460.8859	0.338502751	36.45499499	5402.389633	103287.7873	0.366478012	58.9328344	3672.22565	100112.794	0.341483588	32.21341016	6001.941909	103326.9312	0.373392253	0.40877323	0.171545352	0.41642995	0.193445503	0.409956329	0.177458823	0.393474468	1416.377435	0.163695042	0.891291393	0.400019443	1242.085922	0.176696947	0.904404008	0.394460795	1391.249988	0.166385039
HdH_94	F	64	1	3	train	0	0.71021574	0.872016072	0.838653028	0.7038396	0.7181856	25.69151682	98.94094994	120.2862101	171.6489089	2535.95175	34.85360303	417.5600506	4821.552971	0.329254079	19.0116843	953.1485891	4621.457451	0.377622378	35.13132591	419.1614372	4865.464069	0.329004329	15.67007673	1107.884058	4587.571611	0.390609391	0.471880956	0.151468521	0.489366457	0.15463115	0.469866012	0.150197617	0.433391845	1271.83352	0.141369208	0.769152282	0.445311074	1189.88196	0.143496218	0.781179286	0.427160263	1389.436134	0.138626017
HdH_95	M	64	1.25	1	train	0	0.285403181	0.441304117	0.574832141	0.472723871	0.54484487	74.32317149	207.3218088	208.8860271	217.7065942	10588.96787	95.31148748	6631.733671	139572.5896	0.324579398	38.94651964	10836.79321	145211.7802	0.367511806	61.42048725	8040.823418	129861.0947	0.334803719	38.34045698	10865.09628	142075.9766	0.365445691	0.373820317	0.197157404	0.380626852	0.217118995	0.373958473	0.190619779	0.364071332	1822.427608	0.190655044	0.915574969	0.369944987	1600.499018	0.212096464	0.925715587	0.363702087	1829.346538	0.1861254
HdH_96	M	52	1.5	3	train	1	0.227047166	0.5097785	0.531805456	0.269912481	0.22737686	72.36060606	165.8263889	166.9517967	187.3861272	7753.570721	7.338148391	102.6467498	1013.170716	0.576893939	3.649063032	221.9755821	1145.279387	0.667045455	7.267015707	102.4188482	1061.267016	0.578787879	3.717138103	242.281198	1172.410982	0.682954546	0.192453453	0.097631293	0.216194634	0.103590265	0.191298523	0.100655243	0.132490373	6563.902415	0.0806192	0.602744075	0.149534894	6120.871759	0.086107941	0.628375059	0.128669514	6768.080193	0.077597675
HdH_97	M	55	1	3	train	1	0.733894973	0.843877256	0.925003052	0.878814995	0.8776847	49.36544118	173.7127559	190.9832268	208.4308916	7365.716392	48.03020499	2317.777487	53264.26677	0.334221453	22.13544652	5320.315713	50139.81964	0.372789792	47.56156482	2349.47462	53302.31212	0.334450692	23.30310395	5373.661713	50592.50427	0.373728374	0.453145833	0.155588685	0.459325678	0.15819902	0.452892802	0.155765569	0.430282789	2422.587926	0.148352562	0.842383558	0.433907453	2381.586901	0.14976112	0.844565311	0.427974698	2622.390492	0.147376216
HdH_98	M	69	1.5	4	train	0	0.486726034	0.499112755	0.649184108	0.369009793	0.43762138	57.74835391	194.5136719	194.9631299	218.6806745	8764.645606	113.6675885	3381.709732	63364.93488	0.291798483	42.62234022	5683.838553	62110.57757	0.331802984	60.86855417	4057.10854	60411.31056	0.304439943	44.46775933	5219.702163	62024.19704	0.325035365	0.466727982	0.190104659	0.472098064	0.203735584	0.463556573	0.186046861	0.460845983	979.4586425	0.184145902	0.945617818	0.466202213	841.8257059	0.197261265	0.953115255	0.457766806	1167.146009	0.181722598
HdH_99	F	64	1.5	4	test	0	0.470570191	0.821950674	0.845995188	0.896718442	0.7872158	93.40569678	216.2454468	216.4227529	219.6110255	11842.90689	34.77957565	2123.189399	68022.35849	0.450227752	16.74228856	3518.747592	65923.04866	0.484768469	33.08790256	2114.779619	63093.56722	0.441764133	17.04251793	3385.564786	66706.53408	0.483147353	0.279360801	0.172311416	0.290004633	0.18611105	0.28024387	0.178541107	0.262145412	2410.374993	0.154539711	0.899685559	0.271811351	2032.568918	0.160905898	0.915276929	0.263035111	2323.03424	0.156951191
HdH_100	F	55	1	6	test	0	0.191670737	0.468500912	0.496573597	0.112871654	0.14501444	46.27114899	128.7372134	145.466596	189.3378641	5245.541693	9.989769821	113.3516624	952.6035806	0.493686869	6.136131594	213.9880885	994.5031197	0.556502525	11.05867014	101.0456323	938.505867	0.484217172	4.840021402	275.3113965	998.988229	0.589962121	0.286865006	0.121917758	0.311390815	0.123176532	0.2800044	0.115998343	0.227539565	5305.353755	0.102847729	0.550162016	0.239810032	5383.379924	0.107843208	0.539874391	0.212412317	5986.037549	0.09899877
HdH_101	M	68	1	3	train	0	0.84840449	0.918363929	0.900634944	0.620377123	0.6709497	49.33417913	181.0071042	192.2502661	206.6822211	7406.792987	37.67509579	1721.466163	30244.52959	0.338875534	25.22543447	2773.797833	29276.66559	0.361593364	75.87603306	759.8756487	31816.12156	0.308820038	27.31262727	2730.181685	29465.94687	0.360703051	0.471248579	0.157726235	0.484381012	0.162268373	0.472087235	0.157552224	0.444645217	2241.803922	0.148751619	0.854379497	0.454905965	1951.25997	0.150605141	0.872584873	0.444634801	2228.804949	0.148290051
HdH_102	F	55	1.25	1	train	1	0.676500911	0.821536005	0.897416711	0.675257981	0.81245387	68.43721181	200.0429372	207.1443411	221.0054495	10172.67978	34.96541974	1062.128283	24938.46798	0.381027796	18.76765241	2124.044551	24211.65311	0.420049558	33.69715331	1055.719332	23753.99417	0.376944624	17.29462791	2276.457262	23900.87739	0.424757595	0.375398998	0.164849723	0.387266419	0.170253408	0.377310186	0.165379286	0.35319692	3071.915897	0.152121234	0.85440476	0.363917668	2741.582361	0.155660123	0.869580293	0.355304831	2849.588683	0.152850776
HdH_103	F	65	1	3	test	1	0.741905008	0.671365321	0.626295567	0.507549644	0.44496417	37.14628623	103.7748887	132.064712	171.2746632	3545.127503	21.52002755	188.2902559	6194.265924	0.438456119	11.44463476	534.6368766	6332.291688	0.499446457	18.03367003	293.1781253	6416.155425	0.463315217	10.00616731	599.3320402	6160.01124	0.505887681	0.286437968	0.133570175	0.309496399	0.143093498	0.28545002	0.142659133	0.268152322	1249.420583	0.126435596	0.835554474	0.285805312	1012.308211	0.135407048	0.865559254	0.262830568	1217.647571	0.131866089
HdH_104	F	67	1	3	train	1	0.816400678	0.983627796	0.982932687	0.98903507	0.9793807	38.43072476	156.8194612	163.8679844	194.5905795	5399.283751	121.6635413	1956.611864	98445.89352	0.268089652	49.6624862	6542.109092	91172.91035	0.303644742	66.0358845	4082.048128	94071.52986	0.287427734	41.1961443	7535.74142	90802.7532	0.310532049	0.522022875	0.160846503	0.52941594	0.162064443	0.520005811	0.159338383	0.508261194	1465.105842	0.155486084	0.869119159	0.514149208	1445.501002	0.155994802	0.870469861	0.50598807	1676.207813	0.153899154
HdH_105	M	83	1	3	val	0	0.677706952	0.970321953	0.972614467	0.992477834	0.97971225	72.46680094	162.3749493	172.4028449	198.4976456	8257.336145	32.33963541	1352.258728	106511.9581	0.479774394	18.27042534	2447.065543	104486.1201	0.504050286	35.85284139	1117.117535	104101.2308	0.469700323	16.5896295	2457.122672	104876.8781	0.504880262	0.261992862	0.133377694	0.273435415	0.142978184	0.26363132	0.141271289	0.246371971	1653.606056	0.123737788	0.90174849	0.256340498	1368.781323	0.129150363	0.918415203	0.247985064	1503.765602	0.125858762
HdH_106	M	69	1	3	val	1	0.95718191	0.596581876	0.57203269	0.774435282	0.7788501	43.93170822	137.201339	138.1598551	173.1594932	4631.680781	228.7639974	49860.24576	968982.9202	0.286300435	112.8227048	55979.10168	1010439.185	0.305614103	181.9074405	50257.46037	921169.3961	0.285849517	114.8377656	56427.18586	990618.6786	0.305265489	0.445496743	0.211775613	0.45073855	0.222991986	0.445543028	0.208164207	0.440628667	388.220057	0.205929227	0.958946282	0.445030153	292.0109158	0.214904837	0.969203839	0.440153675	407.5488787	0.201960551
HdH_107	M	59	1.25	1	test	1	0.50915211	0.69401592	0.716886997	0.678772807	0.57359713	56.50880658	139.4344912	147.3205043	180.1953606	5901.383585	11.697411	299.4676375	3959.652104	0.508641975	5.975830816	628.1635736	3960.42368	0.572098765	14.9765875	213.3247431	4131.168098	0.488641975	6.63811751	587.8830751	3936.100848	0.563127572	0.268047699	0.116214981	0.28731171	0.121531354	0.271280134	0.121851204	0.224374898	2739.879679	0.109198612	0.780407377	0.239940368	2402.425677	0.114009788	0.806876476	0.226542452	2585.639706	0.110593764
HdH_108	M	60	1.25	2	test	0	0.620554084	0.792177975	0.827547073	0.664668918	0.730159	73.61338623	223.7738857	224.0997189	230.2480665	11602.94848	42.73833111	1790.890953	27210.48461	0.356089357	21.80523369	3184.164692	26481.02144	0.397498706	40.41029351	1918.521019	26231.62292	0.357624633	21.03825113	3316.882877	26300.02361	0.400465758	0.395674634	0.18002138	0.405628594	0.183294398	0.39614289	0.180021933	0.372540176	2877.836058	0.170900387	0.880392583	0.381079142	2639.236226	0.173520117	0.889845279	0.372687267	2873.157659	0.171180358
HdH_109	F	69	1.25	1	train	0	0.429209614	0.883532166	0.86144942	0.669235885	0.6415937	81.52925784	209.0941279	209.4610879	218.7478684	11174.43209	25.90290849	538.2924975	12820.2054	0.424249944	11.13548088	1383.928204	12740.85335	0.486690729	20.13597849	795.8937034	12681.15597	0.444597338	10.22908658	1445.924217	12892.57002	0.492939319	0.300599948	0.151724962	0.310291247	0.162545693	0.297270008	0.150212422	0.274566453	3351.166295	0.14222468	0.855427028	0.282898974	3257.515922	0.149881337	0.858803423	0.271613669	3618.138666	0.140963199
HdH_110	F	57	1.25	1	train	0	0.6491744	0.728596687	0.715063572	0.719174504	0.7564097	85.30501943	182.5235973	185.7193681	193.8703054	9029.84154	20.88578596	734.0743797	26294.07341	0.514172494	12.68572568	1197.998605	25769.41288	0.545749806	23.33927301	624.533488	26369.66902	0.502331002	11.9262037	1163.896834	25725.05966	0.542874903	0.241045127	0.126621894	0.252789573	0.130655458	0.238353674	0.125831721	0.218610977	2355.44767	0.117030334	0.870687975	0.229133106	2063.075481	0.121186695	0.886574488	0.216040071	2571.606008	0.11743028
HdH_111	F	49	1	3	train	0	0.769406352	0.90735358	0.882839739	0.533415914	0.58600175	68.38338816	180.5021557	185.8250386	203.223661	8827.215486	29.55547064	629.2304165	23662.76742	0.430427632	15.46027047	1488.549422	22820.00261	0.472286184	29.64003831	639.0593231	23378.02982	0.429276316	14.90831879	1437.702734	23136.4982	0.471217105	0.323884505	0.139185502	0.335134777	0.14526113	0.321850136	0.137850379	0.302510573	1892.809255	0.12996299	0.896489704	0.31179565	1816.557593	0.131447378	0.900070875	0.299664614	2152.03073	0.12819315
HdH_112	M	74	1	6	test	0	0.869873825	0.927273452	0.941628337	0.697690248	0.77577543	36.85156688	127.6332537	134.0642886	180.6973731	4186.841669	59.4341535	604.9217844	22117.90051	0.323225139	28.54447232	1745.594598	20889.4999	0.365048062	52.40831623	760.2248835	21750.31724	0.330693133	30.1816287	1649.457883	20990.05505	0.361922928	0.441975575	0.149794283	0.463098432	0.155717114	0.443349464	0.152007553	0.430039792	1223.899433	0.146841695	0.859614617	0.449426648	950.4251188	0.150702109	0.890077095	0.42961559	1218.923681	0.146042819
HdH_113	F	31	2	3	train	0	0.160660594	0.428534895	0.639393151	0.574399054	0.54025626	85.80404412	141.1532567	143.9648356	168.4888598	5917.087704	4.765268836	145.8282582	4407.315991	0.704289216	2.376046769	327.8165587	4678.854321	0.775612745	5.477260847	150.4535633	4565.321659	0.703308823	2.418589946	328.3670566	4672.949099	0.775245098	0.089722392	0.083818637	0.094874209	0.088468058	0.090046669	0.082673347	0.059312054	3446.699021	0.065402034	0.698829119	0.063262784	3328.320313	0.068535622	0.708722674	0.060288471	3417.996112	0.067029917
HdH_114	M	54	1.5	4	train	1	0.530104731	0.948338211	0.937200725	0.694684684	0.7913616	57.21253501	134.6510095	139.3344219	174.6565657	5457.484416	10.85985986	263.4884885	4110.141141	0.524684874	6.228826152	568.6118871	4179.822288	0.589110644	12.47445504	228.8736376	4086.131812	0.514005602	5.951437509	559.7844481	4238.565619	0.587622549	0.238762796	0.119480272	0.259108926	0.128455146	0.240059346	0.119663358	0.203034721	2388.842574	0.10490301	0.796189062	0.218754735	1981.898037	0.109564524	0.829759882	0.202841167	2411.890446	0.105181299
HdH_115	F	32	1	3	train	0	0.195288665	0.658107996	0.519482791	0.3946307	0.47170705	99.69497863	171.5068934	173.8777518	184.4811625	8253.452902	4.813909056	93.77034773	1980.535346	0.698985043	2.032193159	239.0147552	2130.2334	0.796474359	4.376833396	114.1771343	1983.746145	0.710202992	2.243902439	223.9397019	2163.772358	0.788461538	0.083220638	0.081446252	0.092827991	0.08830245	0.083401086	0.0855958	0.053853104	5686.450264	0.06788848	0.637438571	0.059741393	5374.115215	0.070713706	0.65900702	0.051615571	5887.310606	0.065703334
HdH_116	M	78	1	3	test	1	0.630665695	0.509642601	0.523653388	0.958998382	0.93223464	46.37723214	126.8455008	134.3499628	171.2157456	4628.506257	14.34898613	187.4754536	2460.192102	0.464781746	7.685581395	440.607907	2495.46186	0.533234127	11.85125261	219.6294363	2443.342902	0.475198413	5.897620117	525.194432	2415.004939	0.552331349	0.315674672	0.126935194	0.323695376	0.127632187	0.301423186	0.120057531	0.269027933	2832.877399	0.113131376	0.719813636	0.272335928	3156.609266	0.114192066	0.684263937	0.252057582	3796.500372	0.108183037
HdH_117	F	46	0.75	3	test	0	0.016257813	0.528363287	0.54232204	0.300948292	0.28779006	71.00694444	160.1230425	170.0756098	187.5363636	7832.842214	4.575079872	60.96166134	370.5175719	0.621031746	2.675862069	115.4193103	457.0413793	0.719246032	5.502423263	56.29240711	418.447496	0.614087302	2.897119342	114.8436214	484.1604938	0.723214286	0.157801896	0.09179382	0.187337066	0.121551075	0.158776116	0.094525522	0.105026324	9205.87395	0.078063587	0.441278313	0.134322247	7538.951058	0.102102387	0.544226036	0.117007587	8074.834734	0.079155888
HdH_118	M	57	1.5	4	test	0	0.6173302	0.490501046	0.599653065	0.641402364	0.574763	109.1654883	231.3150718	231.4889052	232.0367335	13452.55496	33.64098087	4891.887653	101291.7606	0.479340117	15.17110609	6025.745666	101553.537	0.512257169	32.62094501	4963.967027	100904.4331	0.481836336	14.59152787	6124.012809	99353.28891	0.511545013	0.245327866	0.167731037	0.252584193	0.174044972	0.245534433	0.169106165	0.230247352	2950.296135	0.158794507	0.891026936	0.236467561	2370.409543	0.163107209	0.912297603	0.230276973	2933.257619	0.15929328
HdH_119	M	75	1.25	1	train	1	0.86140941	0.905942082	0.895656347	0.788366497	0.8773894	38.12836174	111.9784308	116.2770454	141.4200453	3035.071907	44.73257001	1395.873829	28643.50677	0.35563447	22.22284796	2652.99996	29463.03208	0.397956124	42.28603514	1363.674902	29987.69895	0.358380682	22.4474884	2664.456707	29007.53732	0.396362058	0.390794516	0.177040853	0.400225854	0.18946861	0.391596835	0.182832834	0.369837994	634.0507844	0.171047744	0.900082788	0.378252792	551.9634325	0.183039665	0.91283407	0.370796524	620.2925759	0.176056027
HdH_120	M	62	1.25	3	train	0	0.268633864	0.626044512	0.482066602	0.303799033	0.31584075	65.92424242	143.422654	149.5962515	176.5015161	6299.954867	8.015204678	157.8409357	2317.443275	0.575757576	3.855923695	409.310241	2563.790161	0.670707071	7.156118144	212.8661041	2479.711674	0.598484849	4.080503145	410.168805	2555.641509	0.669191919	0.172863005	0.099069156	0.18956166	0.104874373	0.171919479	0.09701255	0.138568404	3856.466529	0.086947931	0.711307563	0.153045118	3570.663232	0.093029266	0.731953087	0.135981661	4032.016529	0.087181185
HdH_121	F	62	1	3	train	1	0.542916501	0.632273793	0.504860163	0.195853218	0.21708736	87.9056713	176.6290698	177.9494712	195.3151079	9123.050709	5.331536388	65.71338724	816.0332435	0.644097222	2.360305344	162.9251908	893.3160305	0.758101852	4.210796915	90.22193659	804.1653813	0.675347222	2.219259259	186.3422222	952.0622222	0.78125	0.119679406	0.08353468	0.133835839	0.087578742	0.113588725	0.082772195	0.068554454	9448.862578	0.059999573	0.501787291	0.077481709	9570.175595	0.062705151	0.500803328	0.064242072	10234.05668	0.058645987
HdH_122	F	52	1.25	1	train	1	0.583535923	0.33587873	0.359444022	0.538917065	0.5764509	62.86780952	159.2639961	168.4655172	194.2940341	7537.541383	13.15384615	127.0630769	1743.288462	0.495238095	5.436868687	392.6540404	1880.492424	0.603428571	8.800430725	199.4422111	1774.08112	0.530666667	5.139224412	384.8823903	1831.223776	0.599238095	0.243043749	0.112771543	0.267922399	0.113795244	0.237507986	0.108208572	0.203399661	4041.00747	0.099472918	0.751418632	0.223735892	3995.972789	0.104708724	0.751650153	0.196335942	4880.706583	0.098852048
HdH_123	F	45	1.25	2	train	1	0.15503123	0.510844111	0.656333148	0.486496538	0.4410402	97.59307359	204.0180995	208.4299674	221.1887967	11847.14004	6.580064772	163.893127	1823.344009	0.601515152	3.71234208	306.9760285	1919.177519	0.668181818	8.311010216	131.2807416	1760.346198	0.572077922	3.376788553	329.1831479	1960.882353	0.680735931	0.177188816	0.129019608	0.196342059	0.141003766	0.177376231	0.137683471	0.121478738	7669.756417	0.099435337	0.685897696	0.137413662	6653.170649	0.105249233	0.726862782	0.126703366	6866.530214	0.111220656
HdH_124	F	47	1.25	1	train	0	0.398813548	0.62542522	0.620551169	0.318404466	0.30856147	62.9	129.3977873	135.1007001	160.9439655	5008.71442	7.775442934	186.0300783	3448.971982	0.592673993	4.111692193	382.6604408	3490.003362	0.653724054	9.338586031	151.673339	3389.043867	0.573382173	4.315201192	386.9608793	3524.716841	0.655433455	0.183141289	0.111411927	0.198476244	0.124033857	0.187992946	0.11520565	0.145319012	2707.036131	0.099331714	0.738339628	0.155298374	2470.677208	0.103003949	0.760348143	0.145204143	2653.105332	0.096609484
HdH_125	F	50	1	4	train	0	0.693886283	0.698227465	0.798088431	0.656189561	0.7783269	60.73049719	141.3315178	143.4553793	168.274995	5698.542721	14.75156185	275.5718451	6808.448771	0.499479925	7.935398813	620.1481307	6830.882475	0.552267527	15.16046825	300.5083394	6911.271004	0.502028292	7.01373905	700.7750115	6829.99751	0.564021219	0.246275048	0.120239182	0.265902037	0.129409987	0.244387649	0.121025542	0.211396142	2625.406977	0.109071989	0.778059908	0.226359118	2315.383437	0.113081156	0.803152887	0.208074333	2767.287761	0.108519917
HdH_126	F	54	1.5	4	train	1	0.603186335	0.92286849	0.916435599	0.892205775	0.8641314	82.15578498	221.7377966	222.7245905	227.398531	11985.25556	49.95994945	1841.866142	43846.33129	0.373963938	25.84117219	2692.414904	42117.41512	0.399859435	51.27585363	1892.874578	41616.64086	0.371388929	23.50819672	2970.326754	44190.15399	0.413201008	0.358860659	0.188444092	0.366637208	0.19361905	0.357880766	0.186655431	0.341875335	1991.459368	0.172924199	0.919058712	0.348106444	1854.143476	0.175368252	0.924241873	0.339963816	2182.505018	0.170290266
HdH_127	M	48	1.5	4	train	0	0.532573443	0.730563521	0.741515338	0.67787683	0.67928225	113.1023276	230.2425796	230.3184529	231.7293655	13478.04625	27.99313379	3805.151175	76004.77553	0.494637193	11.22865982	5388.499296	76760.07019	0.544161421	21.33263723	4188.926411	75586.21251	0.509393451	11.47442933	5238.201392	76585.79076	0.539769678	0.216465764	0.178611278	0.222873313	0.181862915	0.215697772	0.176372556	0.20256466	3225.10725	0.167616754	0.880883959	0.208291684	2908.09409	0.169975974	0.892548502	0.201751963	3321.530317	0.1665283
HdH_128	F	75	1.5	4	test	1	0.196868255	0.75066489	0.755044639	0.809523046	0.79478	89.61091179	191.5884509	196.1881333	211.0918043	10661.46361	34.32429823	6789.429533	219329.9762	0.477524039	20.4479306	8031.079982	219757.8485	0.497493813	49.30781436	6411.855801	212786.7613	0.466412582	21.10768179	8249.249932	213816.6792	0.496866399	0.252794599	0.166059695	0.2600569	0.179278335	0.252927698	0.165352792	0.240341243	1439.142227	0.155881512	0.933180712	0.246147667	1264.04715	0.165110841	0.941250302	0.239426691	1513.033689	0.153741359
HdH_129	M	81	1.25	1	test	1	0.943296455	0.522580385	0.553308249	0.781379759	0.76323396	65.70538454	165.511965	165.9051709	185.6891591	7575.834266	84.65021622	11768.54135	459809.1687	0.394310252	37.00138789	16907.9263	446263.2195	0.412386249	81.05551772	9042.812402	370929.3704	0.359215569	43.28596596	16119.85094	453638.2087	0.410975047	0.340892302	0.183307635	0.345645181	0.227300777	0.341097611	0.193493894	0.318179412	1451.326285	0.171793081	0.905562716	0.321313966	1383.746289	0.197379272	0.909800281	0.31818543	1445.629989	0.174962767
HdH_130	M	65	1.5	4	train	0	0.515448863	0.810198069	0.791547954	0.793052077	0.7948826	94.83083108	222.5748977	223.058699	227.9275282	12717.09067	22.80657821	593.4815299	10599.34124	0.451332659	10.12792579	1292.070866	10940.44008	0.521311291	17.68778335	752.3395371	10799.21403	0.471322537	10.10050524	1271.209594	10791.69126	0.517515745	0.26016797	0.17290565	0.27410629	0.177568987	0.260496254	0.169715409	0.2368031	4173.620689	0.162622252	0.840197204	0.248017326	3774.490802	0.166497853	0.855065944	0.234617884	4435.190454	0.159852426
HdH_131	F	62	1	3	train	1	0.637127162	0.942729533	0.926438093	0.540320933	0.6148504	79.63292407	197.01605	198.4841132	207.4585485	10099.72449	19.04745036	669.5996085	15098.42174	0.467041101	10.84032674	1239.127601	14901.39871	0.50635667	21.84375747	533.979311	15218.34445	0.455612156	10.02846644	1384.900241	14752.41268	0.515434518	0.297331052	0.138622561	0.305800384	0.141052126	0.292639184	0.134936378	0.261481521	3197.537391	0.125602929	0.847140325	0.268245716	3167.066303	0.12807202	0.847787681	0.257654882	3523.820183	0.12313882
HdH_132	M	61	1	4	test	1	0.795973359	0.978531241	0.975538254	0.808585942	0.7531302	56.66044423	138.8576395	143.9747112	172.6697101	5591.927944	18.55782603	394.7793387	10119.07947	0.475762895	8.5318542	953.4249762	9907.602979	0.532507426	19.69070844	377.9807049	10183.98768	0.474108831	9.206784	899.81408	9940.773056	0.527443964	0.278409304	0.123112181	0.294797254	0.130383039	0.279469992	0.126749371	0.247782464	1829.46852	0.115385639	0.843717834	0.261700126	1627.493433	0.118336316	0.860017331	0.248900473	1826.700977	0.115962175
HdH_133	F	51	1.25	1	train	1	0.715323875	0.474853724	0.610520184	0.709856927	0.76140946	34.68592593	117.6842384	128.0540128	165.0338196	3544.507361	20.2449505	344.1675248	2989.945743	0.393762183	11.20161846	724.8832645	2993.323003	0.452865497	24.58634126	266.0344545	3103.252666	0.380194932	12.35252174	690.410087	3032.472348	0.44834308	0.400971585	0.134647432	0.424430165	0.139149874	0.398526171	0.133164416	0.362506514	2552.098575	0.12786365	0.666038249	0.386028371	2302.270459	0.132099173	0.69540842	0.363261493	2533.618957	0.127120962
HdH_134	F	60	1.25	1	val	1	0.75564855	0.782209277	0.809738934	0.751429856	0.50819415	38.93876812	92.13119491	112.9818106	167.0761381	2922.060985	15.12663438	211.3958838	5860.054964	0.49879227	6.484296482	615.008794	6027.180905	0.576811594	12.50299954	308.2069682	6042.076604	0.523429952	6.911696031	583.6425387	5928.269157	0.568961353	0.227959002	0.119043827	0.24799951	0.135146452	0.227902821	0.12252693	0.204174019	1043.352893	0.117175091	0.832496295	0.221668637	876.3656566	0.123522143	0.85799678	0.202266267	1057.468044	0.115889477
HdH_135	M	70	1.25	1	val	1	0.769436059	0.982872009	0.982623041	0.986573875	0.9832129	80.28816544	201.3010739	202.1421728	209.4232911	10455.83776	32.3459576	933.9233494	38843.05884	0.425364455	16.0413849	1996.393315	38562.25778	0.465061425	28.9917554	1167.536819	39167.69382	0.436093366	13.6659333	2276.268982	38228.0251	0.472768223	0.307885941	0.148238124	0.319425739	0.154388887	0.308691498	0.150204643	0.287520834	2826.636513	0.138785354	0.867780716	0.297906447	2445.983168	0.142907991	0.885223098	0.289535835	2652.243906	0.140826966
HdH_136	M	80	1.25	1	val	0	0.641904693	0.768545032	0.757364094	0.677874088	0.6976801	76.13954657	196.8587668	197.9833855	201.2598721	9799.141799	47.52371252	4626.733803	74628.8455	0.391072891	23.54164614	6141.427071	73474.41864	0.423170278	38.1674121	4911.781389	70685.42784	0.394527585	18.98998147	6788.004683	73174.06672	0.43401087	0.335950583	0.184876693	0.342563619	0.202469829	0.33587967	0.180431082	0.31738177	2075.663315	0.172661395	0.896699121	0.322820387	1942.864247	0.182549495	0.90310909	0.316876235	2139.742748	0.169164831
HdH_137	F	49	1.25	1	test	0	0.391863489	0.466103166	0.641647935	0.628371298	0.5913437	96.13179012	193.5658794	194.210362	203.4752237	10301.90022	6.430085815	177.9545684	2875.121151	0.611419753	4.318800461	323.9130334	3041.776471	0.668981482	8.76059322	119.8548729	2795.310911	0.582716049	3.965317919	321.9724855	2890.572254	0.667438272	0.173228696	0.110859661	0.190440427	0.115302114	0.171554603	0.111254813	0.139868859	4875.191856	0.090767019	0.775044285	0.153619959	4453.713704	0.092819314	0.794565162	0.138882289	4854.328598	0.087750605
HdH_138	F	56	1	3	val	1	0.598978621	0.96072489	0.926049829	0.837211728	0.81675637	80.95391523	219.2465587	219.6306552	223.5625819	11568.66303	31.40588416	841.2419433	15805.87491	0.409608477	13.66627003	1554.840711	15012.75829	0.452801724	27.78481958	849.9746407	15496.78289	0.408638649	13.39712315	1574.235074	15305.58506	0.455729167	0.339584392	0.162458897	0.351773434	0.16728273	0.338834866	0.161090818	0.314319384	3550.222965	0.148485496	0.851510131	0.324396324	3175.677147	0.152057324	0.866405367	0.312655286	3728.037689	0.147314118
HdH_139	F	47	1.25	1	val	1	0.309713124	0.676092148	0.850169778	0.725713789	0.67986315	68.87644444	163.3601583	172.5803419	199.688454	8156.335845	12.67907996	163.7557503	3129.370208	0.507222222	4.780700163	544.5650281	3332.651007	0.612555556	7.841365462	299.8779116	3229.437751	0.553333333	5.271068953	532.1608902	3322.869391	0.609111111	0.228005134	0.110158114	0.240958147	0.113318084	0.237181785	0.11375569	0.201299405	4333.317998	0.106516244	0.751303014	0.212038612	3860.280423	0.109193932	0.777760023	0.207236288	3805.143261	0.10667643
HdH_140	F	49	1.25	1	train	0	0.313653324	0.714982748	0.54357475	0.299608976	0.28572574	44.39470899	151.4169675	160.6666667	186.6958333	5761.458491	12.00607533	198.4690158	870.3523694	0.435449735	7.016897081	373.9462366	951.9585253	0.516666667	14.93568726	153.2042875	864.8802018	0.41957672	7.309278351	367.7175258	956.1597938	0.513227513	0.372178851	0.128276514	0.397792728	0.133830065	0.368933295	0.12790837	0.324955228	4405.708222	0.121900975	0.666636131	0.353208383	3828.362013	0.128797024	0.705801594	0.326854678	4149.598596	0.121585432
HdH_141	F	61	1.25	1	train	1	0.850611333	0.97417891	0.970122159	0.924802303	0.9301235	18.40750183	107.5549906	122.283502	172.4438947	2081.168802	94.66475524	1202.207151	14336.32184	0.216712354	56.55244189	2775.965946	13172.6129	0.248464912	113.6437355	1035.259352	14559.83189	0.212518275	53.91006486	2868.140369	13266.54858	0.250749269	0.631421511	0.167567539	0.648324078	0.172122391	0.633020957	0.169971453	0.612112097	1000.060833	0.162522534	0.772496442	0.627075892	776.2954664	0.165717788	0.822480494	0.613860633	911.3265872	0.163949128
HdH_142	F	39	1	3	train	0	0.417869043	0.653903961	0.62435919	0.238962591	0.34932706	66.62386029	193.9119315	197.0405819	213.6861893	9588.055173	21.53738944	497.5004914	7065.525686	0.411507353	10.63526308	1173.890579	7041.122303	0.47375	21.10098478	496.4504924	7009.187287	0.410661765	10.4756496	1160.427104	7004.149525	0.472573529	0.35577583	0.147415645	0.367374864	0.15031973	0.356288379	0.147532601	0.32000568	3122.680035	0.138963364	0.846129153	0.329646723	2855.987127	0.13995707	0.85841651	0.321547255	2970.961136	0.138567397
HdH_143	F	52	1.25	2	train	1	0.814546804	0.897568226	0.906888664	0.966680527	0.9430768	38.37711214	120.6832999	130.832979	175.2502252	3997.008829	46.48950358	274.1183008	12295.11472	0.355409261	18.76217494	1103.772262	11962.31369	0.417709019	28.71898906	620.2407775	12214.29733	0.387250384	22.52404203	1042.549517	12099.38128	0.413473777	0.389187283	0.138318905	0.406801325	0.143974602	0.392019948	0.141919921	0.383090497	1031.092995	0.136942953	0.877699378	0.398581337	796.5225	0.141564454	0.904789408	0.382882685	909.5008454	0.137933587
HdH_144	M	49	1	3	test	1	0.467508629	0.421513349	0.485769778	0.531656981	0.3373876	27.55787037	120.8268384	135.6107931	175.54671	3259.609768	34.57679012	315.0187654	2233.028148	0.3125	17.80173841	741.4966887	2207.58899	0.372839506	32.62043796	336.9615572	2329.491484	0.31712963	19.53538332	686.6204718	2248.894271	0.366358025	0.489834503	0.144788221	0.519765582	0.152709178	0.499992769	0.149303175	0.467863957	1753.744803	0.141810321	0.753260699	0.495903406	1360.622893	0.14817966	0.805375356	0.47490282	1423.941707	0.143415373
HdH_145	M	62	1.5	4	train	0	0.614855295	0.814357042	0.781736016	0.920282304	0.87160295	70.44892999	216.2940943	217.4326491	224.5262771	10870.22629	44.41552776	1900.18682	33172.72539	0.351719081	24.05721604	3520.591042	33525.03056	0.392299441	50.74592391	1788.081949	34361.78009	0.349790886	22.65948066	3532.291398	32991.16031	0.391152029	0.403800394	0.176552913	0.413854127	0.181294169	0.405055274	0.177655808	0.379110634	2515.763215	0.168252188	0.888318118	0.387772408	2242.493577	0.171863884	0.900037631	0.38006617	2428.716821	0.168889122
HdH_146	M	64	1	3	test	0	0.017923228	0.427731127	0.557563245	0.171906278	0.20390728	65.12673611	127.6416382	148.0299145	193.3030303	6409.496091	3.056603774	38.44339623	309.8113208	0.736111111	1.640816327	77.08979592	378	0.850694444	3.099526066	38.60663507	310.5308057	0.732638889	1.672131148	74.31967213	373.3770492	0.847222222	0.080355556	0.065144083	0.101970486	0.068470774	0.082834568	0.061661285	0.040455111	9323.293333	0.051560609	0.377396674	0.0507	9441.3425	0.046320267	0.360406908	0.041564444	10474.81333	0.042074228
HdH_147	F	67	1	3	train	1	0.759979371	0.608497024	0.710546732	0.879829347	0.8927813	21.74651786	85.20477394	110.0481366	169.3538864	1884.062056	45.7265693	1042.269631	14074.93306	0.325014881	20.60345651	2461.084979	13236.20476	0.373690476	36.78950432	1232.067031	13768.76385	0.33233631	21.73351072	2324.918562	13125.40034	0.369107143	0.469119158	0.151177813	0.47637827	0.153697177	0.469611919	0.151846178	0.449699502	724.9609324	0.146330139	0.820530087	0.4583241	658.2266911	0.149421209	0.835910112	0.450678595	693.6151235	0.147537369
HdH_148	M	42	1.25	1	train	1	0.677224078	0.935940504	0.945380867	0.725988507	0.62725	51.67816628	145.543383	153.2442026	178.2064156	5851.362002	14.71783374	141.1945498	1941.409107	0.45050505	6.348254505	451.9870495	1983.982545	0.551981352	10.85673169	232.6399105	1925.910138	0.485936286	6.943478261	402.8011594	1964.318841	0.536130536	0.291596105	0.117675096	0.316595456	0.123288196	0.290841239	0.116912778	0.279375287	3473.232955	0.116187972	0.719580025	0.300600686	3110.732037	0.119476277	0.746812474	0.275196066	3585.433333	0.113908905
HdH_149	M	63	1.25	2	test	1	0.747011402	0.960453212	0.975069225	0.887303233	0.85243344	66.43926846	158.0666083	159.3063677	172.516062	6735.413139	20.70460548	494.0390434	15590.26159	0.479020014	10.02008571	1192.951864	15094.36964	0.531423971	19.97867104	482.2460551	15643.4979	0.476719577	10.81366929	1004.119051	15212.70679	0.517667357	0.277040407	0.125452088	0.291168058	0.131482285	0.279613776	0.12987006	0.254275592	1845.954849	0.118399212	0.867086509	0.267315248	1542.888312	0.122412072	0.888591287	0.256988675	1651.534408	0.121129412
HdH_150	F	62	1	4	train	0	0.544919829	0.876832485	0.806558311	0.788216412	0.744802	71.29962035	228.2116397	228.4068436	230.9141521	11415.98663	89.24266094	3614.629317	71422.8056	0.318826324	39.77466043	5324.609146	67652.60846	0.347319455	65.59359497	4025.058141	68551.46864	0.326258027	40.76724826	5392.288671	69187.14157	0.35052045	0.43560176	0.184127285	0.443584535	0.188487864	0.434288011	0.183173863	0.425546016	1663.27968	0.175959151	0.929047799	0.432005608	1507.116769	0.178639505	0.935430903	0.422942542	1889.087708	0.17519852
HdH_151	F	67	1.5	4	val	1	0.517136665	0.364715904	0.450700045	0.412972182	0.36624566	24.68043155	107.5258457	115.6682084	166.3326316	2473.668089	27.77781962	519.0534739	2800.813971	0.329303075	13.6488738	1219.681888	2782.601049	0.401909722	26.06187104	550.3015281	2793.908312	0.332713294	13.91532258	1180.739454	2808.193548	0.399801587	0.498280281	0.152580978	0.5105243	0.154520235	0.499235247	0.152055846	0.460749815	1344.914048	0.144962274	0.755839379	0.472381464	1300.833191	0.145733806	0.761542368	0.461141511	1423.497219	0.143012361
HdH_152	M	53	1.25	1	train	0	0.226141409	0.30276373	0.327702224	0.15192233	0.25885308	80.61851852	126.1045296	135.972549	177.0376344	5484.05225	2.402646503	39.51606805	812.1644612	0.783703704	1.656845754	72.17157712	930.1126516	0.854814815	2.769520226	38.69143932	917.2953904	0.787407407	1.758741259	70.2972028	927.9458042	0.847407407	0.056970165	0.05757573	0.064904691	0.059097309	0.055672154	0.052305832	0.034203559	6280.514583	0.042856189	0.454645726	0.040894	6073.018	0.048572613	0.469684822	0.036890191	6320.763542	0.043823895
HdH_153	F	68	1	4	val	1	0.641322137	0.846758068	0.791839004	0.640806198	0.6158955	74.01103426	181.3418279	182.5064881	190.0038481	8695.170287	73.53218112	1900.745116	129002.8577	0.394126958	30.71088888	3218.280171	131007.192	0.42269159	64.43452461	2027.687356	123719.8998	0.392404571	34.05011695	3025.633863	128115.8071	0.416607195	0.318067474	0.154728683	0.330602804	0.20796425	0.318974557	0.160332394	0.310355869	1206.706316	0.154062489	0.931776249	0.321994058	798.6292114	0.194360348	0.954840483	0.310601702	1178.345839	0.157711646
HdH_154	F	68	1	3	train	1	0.746558693	0.964393795	0.966165841	0.845168233	0.77781177	33.0515945	83.1498592	95.94943401	151.6755051	2053.37344	24.15049747	716.7342049	20514.24385	0.451144024	10.29074805	1751.437855	19659.17182	0.504942313	21.81445292	755.8582984	20182.01385	0.452732046	12.8591991	1429.050642	20274.49609	0.490844568	0.298697487	0.138495108	0.309454983	0.142996072	0.298976	0.141152339	0.280643394	734.2832804	0.131894963	0.828559704	0.289825565	679.6624547	0.134167868	0.840497473	0.279489649	757.8937743	0.13106144
HdH_155	M	69	1.25	1	train	1	0.541363897	0.71876961	0.751451969	0.792601883	0.739654	69.12238042	202.1588221	203.7647441	209.7082365	9681.875438	64.87034164	5009.772473	221864.87	0.366093425	43.03675051	7440.680526	214248.7654	0.383244014	76.04807977	4512.599985	220789.2905	0.35962246	34.75488667	8120.18377	211988.3504	0.387182051	0.404981627	0.152799294	0.413174184	0.155145704	0.405992106	0.153302779	0.387267394	1882.370468	0.145734236	0.90464369	0.394106674	1563.453241	0.147504078	0.920723654	0.388686083	1773.927953	0.146528698
HdH_156	M	61	1.5	4	val	0	0.065853134	0.559358895	0.5461151	0.571427584	0.5434661	92.24043244	219.9718135	220.1632081	222.1502692	12234.303	67.52080677	27982.70509	474572.6162	0.40709911	34.43902839	30826.4003	467103.3151	0.425628616	71.95834955	27627.06005	454598.2758	0.401912348	33.01141507	31261.17331	477705.5617	0.430088262	0.313462081	0.194377432	0.318413612	0.206476026	0.313519679	0.193883934	0.301864015	1603.383493	0.179028631	0.935164528	0.306228925	1448.283818	0.187740346	0.941382192	0.301941294	1594.164722	0.179298775
HdH_157	F	51	1.25	1	val	0	0.016041448	0.666232407	0.67046839	0.386633754	0.41705477	83.52698413	165.3627204	170.5453351	189.9277311	8284.132446	4.178435115	62.58778626	707.3759542	0.665396825	2.69343696	114.0794473	785.656304	0.735238095	4.328884652	66.3250715	725.4938036	0.666031746	2.18949959	146.466776	835.8269073	0.773968254	0.137208743	0.084744866	0.144410425	0.093825741	0.137215887	0.086983924	0.083931629	7672.092882	0.069785209	0.550303938	0.085925	7476.435833	0.070830067	0.566473005	0.079574773	7737.267361	0.063765429
HdH_158	F	54	1.5	4	train	1	0.812917171	0.986797333	0.986981273	0.889679015	0.9082183	48.57676263	166.6271021	168.7317688	184.903487	6423.717924	55.2301361	1981.925056	57977.94737	0.332550125	31.64824016	3707.254142	55617.20115	0.356738887	79.8734669	1267.279513	58666.02939	0.318283373	32.38220119	3660.818988	56133.77262	0.357122246	0.459097409	0.155658131	0.470263793	0.161221043	0.459304486	0.156514248	0.436740914	1419.984193	0.14741424	0.893333055	0.444855287	1323.074249	0.149518936	0.900103595	0.434234712	1550.832454	0.146646849
HdH_159	F	69	1	3	train	1	0.72676695	0.828609169	0.814676881	0.656704664	0.6441744	57.03498141	154.0671445	163.8776402	191.3301413	6843.365113	30.62667124	968.8696485	36986.42007	0.419109195	14.73713117	2223.841593	35530.10315	0.458578431	33.82829519	959.391425	35945.42369	0.414350913	16.44377124	2191.355845	35636.42559	0.457538878	0.339519987	0.150360688	0.348354174	0.15742825	0.33902607	0.147176624	0.315304479	1975.91437	0.137957828	0.860761704	0.323217318	1793.120131	0.14197498	0.87310875	0.316078503	1941.602562	0.137592859
HdH_160	M	58	1.25	1	train	0	0.702803706	0.829159558	0.604444206	0.347910911	0.42384082	36.35480859	85.9083612	124.7005208	177.8735005	3020.053196	14.47235803	128.6995111	3844.845807	0.496545285	4.876492772	521.5235701	3730.981772	0.594211018	7.711038402	299.3172034	3659.314104	0.542203548	5.940047581	476.8223632	3965.140523	0.588702148	0.235063296	0.142688422	0.247541046	0.148753927	0.241284298	0.145926988	0.221487288	1482.758152	0.127561344	0.760387292	0.231537089	1340.286384	0.128145141	0.785434275	0.224255343	1402.109262	0.122911756
HdH_161	F	39	1	3	train	0	0.530921133	0.914083898	0.875465751	0.388996035	0.41616017	38.54648037	128.017482	141.115894	174.5319207	4343.716717	21.42845386	601.5818331	5955.282481	0.395999674	11.05667472	1309.797923	5671.162235	0.45498615	24.02673071	565.7240263	5863.466534	0.390133616	11.51177692	1260.713564	5781.327768	0.451401336	0.397474274	0.138771158	0.406142664	0.142668305	0.396377374	0.138799428	0.364468763	1388.891343	0.131362536	0.852905226	0.37418644	1330.466923	0.133085367	0.857991156	0.364076162	1479.168565	0.129903068
HdH_162	F	66	1.25	2	train	0	0.640912976	0.724995136	0.758084118	0.681561112	0.63784206	52.15355346	198.9514306	201.1405099	214.4752324	8376.77869	47.15862109	714.7816537	10943.97299	0.311497302	21.36324396	1788.146659	10198.25797	0.360230495	46.47107	732.9954042	10447.30273	0.31047288	22.80320354	1650.117326	10329.85682	0.35518156	0.483163437	0.162699977	0.494542846	0.16670022	0.483297385	0.163904345	0.458487359	2327.412349	0.154908509	0.868580219	0.468265251	2128.272017	0.157280779	0.878684457	0.458810717	2336.942323	0.15504907
HdH_163	F	68	1	6	train	0	0.863917862	0.96691364	0.967209578	0.905742526	0.9095467	31.06728697	127.1270339	140.625634	187.5204813	3847.945496	90.89836127	750.5092208	32646.11616	0.295907936	38.03714698	2469.646011	29906.38289	0.335087865	50.02520291	1509.608895	31029.49172	0.315739666	30.38646819	2942.445067	29417.13363	0.343853614	0.484544044	0.152644324	0.495704773	0.155158384	0.481039464	0.15111565	0.466621443	1768.85746	0.147301467	0.780789565	0.475102933	1730.16175	0.148206738	0.784376999	0.461312791	2032.89557	0.145345502
HdH_164	M	53	1.25	1	val	0	0.583802698	0.925995827	0.918401659	0.939166307	0.9733566	79.65737115	194.7834403	199.996037	218.4540256	10656.03873	48.22128525	3476.660353	126438.2271	0.428145558	22.27256444	5640.36458	125655.5242	0.4598187	45.63270174	3104.341157	120436.542	0.419098679	25.57676277	5466.693771	122357.5758	0.453638954	0.307235636	0.168144644	0.319394281	0.17437616	0.307835992	0.167550286	0.286696371	1826.947282	0.15807876	0.916002751	0.296832284	1580.402717	0.162073026	0.927164893	0.286730976	1827.651755	0.157499991
HdH_165	F	60	1	3	test	1	0.751618606	0.951185226	0.92017442	0.977981508	0.95744795	42.56553094	127.5637009	134.458994	170.2540803	4403.687038	15.19901211	793.0439771	7535.33891	0.43729097	10.56942926	1339.021722	7458.516	0.477947324	28.38207214	354.281471	7942.718352	0.394091416	9.671432698	1408.434142	7412.643414	0.482441472	0.376032444	0.137985792	0.392819153	0.142786661	0.374952984	0.138844582	0.328102059	2350.005813	0.127306865	0.750815259	0.337769639	2344.252914	0.129723527	0.750025145	0.320675287	2664.499602	0.124268895
HdH_166	F	57	1.5	4	train	1	0.466569399	0.699121177	0.724986255	0.341036052	0.39737755	85.64998638	204.5572358	205.1899086	215.7902615	11039.56002	13.11117137	322.4685466	4858.681128	0.502178649	5.756115022	724.9491707	4716.584775	0.570601852	11.54546665	356.7728665	4773.999867	0.511369826	5.1412955	810.7374113	4735.952669	0.5854439	0.248726964	0.128370374	0.259317092	0.132646391	0.249392397	0.130455405	0.204226556	5553.669182	0.113700321	0.75845632	0.213209853	5181.865895	0.115711113	0.773710464	0.205437297	5379.778145	0.114474717
HdH_167	F	69	1.5	3	test	1	0.561309901	0.538654149	0.497905016	0.662273943	0.6553391	39.86441799	85.66027791	110.8615503	171.936	2792.64145	10.10086005	164.4800625	3553.883503	0.563932981	3.709499079	477.7083264	3684.919585	0.657958554	7.27827051	253.620473	3697.659645	0.596560847	3.538410265	501.7338777	3643.312948	0.661485891	0.180269122	0.111445002	0.185698779	0.115936603	0.182685137	0.118204482	0.142368215	1872.848572	0.103531182	0.675928932	0.146171805	1726.951108	0.107861129	0.702840362	0.142981863	1719.445024	0.100510894
HdH_168	F	49	1.5	4	train	0	0.416008025	0.648597658	0.696572483	0.591585279	0.4583962	67.14047619	198.2559967	199.2721216	206.4075734	9412.696933	18.00716729	351.3388174	3720.48819	0.429901961	7.651070795	908.7449188	3694.111717	0.51337535	14.32424768	419.2123838	3750.914605	0.444467787	7.386509783	894.9425366	3702.367903	0.511834734	0.334843411	0.130085581	0.352518501	0.134301784	0.338306236	0.132241931	0.291665587	6663.397083	0.119281234	0.666494914	0.307932448	5919.623958	0.123739488	0.701958614	0.296246496	6151.338413	0.12085722
HdH_169	M	57	1	3	train	1	0.8102247	0.977190971	0.97423327	0.978222847	0.97698313	31.25265438	97.16973018	115.4100669	181.0709635	2892.022934	51.23390392	2372.768413	93581.7535	0.356737833	27.49738753	4589.411378	91175.30962	0.383350551	62.28178965	1978.408358	95135.87673	0.350129132	32.33327331	4500.183429	91442.35568	0.382438017	0.420124026	0.154849081	0.429842652	0.157506251	0.419787633	0.154553801	0.401957322	783.4048807	0.147021078	0.869146405	0.408906069	746.0188323	0.148288143	0.874948046	0.400233232	847.5036726	0.145780142
HdH_170	F	75	1.25	2	test	1	0.193041852	0.853052258	0.819507957	0.707042158	0.78075415	69.53472222	169.7228682	176.2191641	190.4456522	8093.926572	6.730580826	233.8761372	1866.06718	0.567063492	4.520100503	406.4918342	1972.726131	0.631746032	9.960725076	146.5528701	1738.160876	0.525396825	3.6272838	461.9738124	1949.052984	0.651587302	0.243440236	0.11231481	0.255521861	0.115453711	0.238515445	0.108797538	0.176974249	6137.048452	0.092731445	0.643620141	0.181882548	6546.500611	0.092536699	0.618466595	0.167282518	7494.667582	0.087661043
HdH_171	F	64	1.25	2	train	1	0.749920422	0.988642991	0.986374617	0.885583937	0.7932396	72.33325431	154.7951368	160.2636306	193.451959	7616.148015	25.42712874	541.1634802	37099.50477	0.499375	10.59180305	1368.913457	35851.38901	0.541885776	17.60459857	750.7802488	36886.66947	0.514590517	9.234862169	1475.518535	36178.57665	0.548836207	0.234136516	0.127028046	0.2425008	0.127162086	0.23220469	0.120705405	0.215226599	1494.529269	0.116072348	0.904338954	0.222239389	1429.709787	0.116268468	0.908122951	0.212784184	1675.589245	0.112482409
HdH_172	F	37	1	6	train	1	0.778639467	0.847737312	0.908699751	0.806212723	0.85798734	60.44935885	162.3975701	172.5743032	197.7601685	7554.749439	31.0730155	705.8885584	24948.87372	0.421045382	13.47492452	1853.504716	23624.15943	0.468681126	26.83628383	837.1076225	24812.48787	0.427957824	13.81664527	1831.707157	23713.72614	0.468242837	0.329418992	0.133778604	0.343796768	0.138407604	0.331380814	0.136007912	0.306002345	2202.469244	0.126400384	0.86002544	0.318470594	1938.407448	0.12942952	0.87624991	0.307444176	2107.377561	0.127304187
HdH_173	M	62	1.25	1	train	1	0.553191818	0.913151205	0.914968193	0.859362066	0.8092997	99.8482449	220.1488915	221.759478	228.3456885	12826.61207	18.12641698	1283.647088	24414.23111	0.489687075	8.841625291	2128.052032	24716.35743	0.537088435	21.8342071	1072.504012	23485.75319	0.469727891	10.86965694	1871.190755	23459.99723	0.515959184	0.245143593	0.175204626	0.256705224	0.183943266	0.245707038	0.174489963	0.221307289	3448.174351	0.168982693	0.867747673	0.231961893	2922.363007	0.176023563	0.887647099	0.222724963	3242.628128	0.167830991
HdH_174	F	73	1.25	1	test	1	0.407305054	0.906618059	0.866286516	0.436622769	0.4329572	59.66801347	198.8375877	198.9918562	206.1852076	8835.062007	17.49232737	336.2459506	2750.210997	0.394949495	9.621282694	775.4940881	2768.337513	0.46986532	21.69551074	287.3196704	2711.846671	0.388131313	10.84111111	691.1577778	2814.238148	0.454545455	0.397884799	0.145131638	0.413007044	0.145995882	0.396170913	0.142113771	0.373553044	3557.302238	0.138489466	0.81475095	0.388508878	3190.027807	0.144044333	0.832423426	0.374397825	3626.016241	0.13833252
HdH_175	F	49	1.25	2	train	1	0.451091937	0.962720335	0.958144009	0.688011527	0.7288222	59.2497076	126.2594055	134.4109321	171.5028598	5138.148075	10.14270887	388.849853	8077.469296	0.563450292	5.039563012	858.046586	8043.05041	0.624512671	12.77269091	314.5318695	8296.36101	0.548196881	5.171715586	824.3407628	8086.569926	0.620955166	0.206972778	0.119388269	0.219529549	0.119718869	0.206970578	0.115117695	0.165946402	1896.010413	0.099069837	0.821588218	0.175397123	1852.337364	0.101349084	0.825243329	0.164327721	2020.831949	0.096857254
HdH_176	F	62	1	3	val	0	0.660509964	0.903238714	0.942933023	0.750266492	0.77905357	36.88874737	75.69698377	99.64421874	164.6700549	2109.735614	16.66582192	618.9115941	31884.43579	0.538839286	7.716551085	1292.074115	31402.65014	0.58126313	18.33729551	657.3024867	31724.59027	0.540165441	7.759789715	1311.986633	31813.90728	0.584440651	0.197000797	0.139706517	0.207570781	0.149591104	0.197311046	0.143502007	0.17569898	500.8933072	0.12196702	0.885581074	0.184574147	453.377904	0.125848081	0.896006512	0.176520952	492.0682351	0.123482594
HdH_177	M	51	1	1	val	1	0.755202119	0.515447855	0.578721106	0.788727224	0.6062197	15.23584806	66.03423041	98.88525531	147.150641	1007.719996	28.88126073	498.8720549	3612.104697	0.337173821	15.01342009	1011.158872	3433.10465	0.388099748	31.73897593	409.4674528	3511.866096	0.325704966	16.66374109	972.914701	3384.972024	0.383627946	0.473838329	0.152748948	0.49094863	0.156947167	0.478023048	0.152349784	0.442758831	396.9200787	0.145315198	0.821823059	0.460255024	330.5030345	0.149887895	0.849587968	0.44720324	342.4839383	0.148243797
HdH_178	M	85	1.25	1	test	0	0.58696501	0.544690251	0.535680771	0.488019824	0.45915756	86.62886638	197.5377748	197.8018521	213.1478288	10629.4634	57.8210303	9697.274169	241611.2173	0.430229525	24.10733107	12304.65952	239901.8468	0.46028471	49.85176253	10086.15934	231520.5085	0.431448535	28.30977735	12083.8857	245740.7292	0.460869505	0.282805103	0.180010286	0.290920521	0.199883925	0.28279672	0.174714427	0.273039318	1826.991403	0.164141371	0.914960037	0.280678306	1473.706641	0.175524706	0.931325607	0.273082734	1822.330775	0.161456798
HdH_179	M	68	1.25	2	val	0	0.434136388	0.729044318	0.894378364	0.393254131	0.50235146	105.3579381	213.8661407	214.6631056	222.4955778	12362.15307	13.06538297	486.3149717	12020.34093	0.540546772	6.600492666	892.2403986	11799.02542	0.588339921	14.68886963	465.9363625	11672.58376	0.532081686	7.225839096	860.8534885	11897.17631	0.585869565	0.199052921	0.150594039	0.21338645	0.161859032	0.200281131	0.157779329	0.174172191	3731.411763	0.139469627	0.850418277	0.186049072	3180.79461	0.14436847	0.872323785	0.174237321	3699.804604	0.138852279
HdH_180	F	50	1.25	2	train	0	0.595624371	0.389218241	0.394538343	0.638377488	0.588431	41.92660256	99.70858896	121.8326975	171.7982327	3496.858715	9.175985874	177.7204238	2222.99176	0.544551282	4.039175782	416.051132	2303.410074	0.629967949	8.996474736	176.119859	2236.838425	0.54551282	4.742462954	401.9841594	2405.426673	0.62724359	0.219522894	0.116927095	0.238057057	0.117787629	0.221369216	0.112528403	0.176274429	2504.949106	0.099375131	0.66922209	0.189959682	2223.524242	0.100732442	0.704219422	0.174016101	2356.879953	0.099583473
HdH_181	F	69	1	6	val	1	0.752777337	0.967741311	0.970070899	0.95022285	0.9247578	50.79993533	153.9670246	160.5535974	182.2280971	6125.852726	72.59504623	1252.314929	87434.86461	0.35581314	27.01313993	3817.769067	81944.54098	0.393988887	47.48143156	1908.159537	84610.87181	0.367209772	31.88834258	3213.543186	82495.18579	0.385872004	0.397868356	0.143144444	0.412025924	0.147755895	0.397627893	0.142952544	0.389353848	1375.109868	0.140106781	0.89100519	0.403538866	1051.43917	0.143707828	0.916378675	0.389869383	1366.651298	0.140218633
HdH_182	F	62	1	3	train	0	0.294837403	0.429859906	0.529753923	0.21363388	0.19160838	93.9360119	169.6370968	176.2988669	193.7391304	8808.818822	3.618448637	51.59119497	745.2955975	0.709821429	2.380952381	92.7047619	797.4285714	0.78125	4.060344828	41.5237069	700.4137931	0.690476191	2.3878327	97.11787072	802.8441065	0.782738095	0.108869977	0.081735544	0.123378858	0.085550096	0.098199316	0.072965669	0.075452535	6972.361905	0.070230346	0.634428469	0.084843815	6720.507143	0.066503552	0.649218042	0.06441589	8196.555556	0.064915302
HdH_183	F	76	1.25	1	train	1	0.469917618	0.938527763	0.899784029	0.843803823	0.76976067	53.64149306	198.7159091	200.3203294	210.2086314	8380.125003	27.61731056	390.122202	3412.168629	0.349016204	12.16722768	1099.062475	3310.238993	0.429803241	21.20729426	533.5143392	3456.216958	0.371296296	10.98342095	1092.652783	3263.738105	0.429340278	0.4344357	0.143567342	0.445325438	0.147385059	0.427444694	0.143082017	0.401487184	4682.562114	0.13739832	0.742140541	0.409928575	4568.813529	0.139159129	0.746150333	0.393374758	5351.981256	0.135848806
HdH_184	F	54	1.25	1	train	0	0.413743245	0.905359626	0.875383556	0.777315736	0.7112329	45.66176471	93.7063456	103.8426217	165.1849391	2856.771773	9.127405358	291.2527984	5599.780531	0.584632353	4.322169059	598.595352	5595.188653	0.645441177	9.737925677	234.8788036	5473.750486	0.567867647	4.658014572	585.9801913	5705.904827	0.645882353	0.182452858	0.12469536	0.197549386	0.134048294	0.186089379	0.133975089	0.141451956	1530.773554	0.104473298	0.741902693	0.152591806	1381.727667	0.109199197	0.765904204	0.1424084	1507.894983	0.105193221
HdH_185	F	71	1.25	2	train	1	0.729433309	0.898393393	0.8076998	0.91276449	0.868049	43.27041446	103.3665962	113.1200648	164.8382616	3360.927096	17.38302503	276.6071817	8113.967719	0.486243386	7.66813698	729.6393456	8080.466998	0.549779541	13.02903843	404.2117893	7979.812728	0.507142857	7.160407937	800.0737608	8003.707408	0.557716049	0.250295451	0.121069355	0.26403068	0.126701403	0.252767386	0.122884157	0.226128608	1660.836441	0.112368796	0.765583453	0.237265263	1455.010098	0.116170747	0.793653395	0.227027929	1641.063659	0.111073193
HdH_186	F	47	1.25	2	train	1	0.701861528	0.92852515	0.919327378	0.844292045	0.7211296	65.59916667	167.3948698	169.3490604	187.3850496	7539.584228	16.06112469	322.4312069	6217.481885	0.468645833	8.318718719	692.9407407	6036.318719	0.5203125	21.19084321	235.0057518	6264.912803	0.452760417	8.812191932	678.2882004	6029.492506	0.517760417	0.302645151	0.130048277	0.317682437	0.136941509	0.303742782	0.133130028	0.270681772	2499.023011	0.121271522	0.842896644	0.281119321	2237.13942	0.125751007	0.858658231	0.268167928	2637.422183	0.124252828
HdH_187	F	71	1.25	2	train	1	0.725634497	0.936194301	0.928812265	0.79353112	0.7779551	18.70595463	71.546604	100.9535527	173.7066298	1359.291704	33.49006732	1370.02086	19550.72414	0.35625	17.53472714	2896.698559	18443.1092	0.400094518	33.46529717	1414.00851	19264.70562	0.355434783	16.95047886	3057.450479	18479.21344	0.40463138	0.437579895	0.155584942	0.442185879	0.157501557	0.438927248	0.156122401	0.411249347	566.0600083	0.143686282	0.806285615	0.41655491	565.24211	0.144617017	0.805698718	0.412265002	598.6474089	0.143486963
HdH_188	F	78	1.25	1	val	0	0.339204195	0.374941766	0.541222036	0.340411663	0.40442407	62.66790987	124.0497374	136.2835607	173.2030598	5258.707587	6.234073713	167.4866976	3025.283134	0.636674437	3.228310502	367.7566862	3090.944771	0.714685315	5.86800193	177.0323359	2874.751448	0.643978244	2.917840376	403.0981647	3139.526248	0.728205128	0.134303153	0.089627524	0.145056457	0.096154473	0.134178468	0.090173303	0.094738938	4033.197538	0.074124608	0.634712856	0.102872908	3738.486667	0.079469868	0.659881255	0.096020934	3968.499053	0.077439368
HdH_189	M	74	1	3	test	0	0.621004849	0.736638784	0.689808428	0.441456437	0.41771293	101.476715	218.7272349	219.3343029	223.8401974	12375.89915	29.9191882	1644.966979	46652.43814	0.480829308	13.46239414	2614.067155	46678.50411	0.527657005	22.55520729	1933.592206	46539.45255	0.498341385	12.94199693	2670.33702	44926.15478	0.524154589	0.239178636	0.147547841	0.249736599	0.153770392	0.239319407	0.146860198	0.22352143	2878.088584	0.14547072	0.885036267	0.233259261	2508.348124	0.153357155	0.899697365	0.224662641	2749.292225	0.14610067
HdH_190	F	42	1	3	train	0	0.152482572	0.413906336	0.484192997	0.320182174	0.3630195	49.15407986	164.6090116	165.9161765	194.9895397	6591.380339	8.268760908	188.3228621	586.6561955	0.497395833	4.159139785	366.4078853	702.50681	0.60546875	8.995466908	163.7343608	563.1813237	0.478732639	3.998590557	380.589852	696.4376321	0.615885417	0.33270252	0.120806413	0.352233225	0.124928718	0.338009684	0.123593018	0.235339017	8179.640816	0.100608849	0.470381503	0.251635764	7700.276644	0.103559112	0.495156133	0.23758434	7952.180758	0.102778943
HdH_191	M	69	1	3	test	0	0.657644003	0.5027439	0.515399337	0.475665569	0.3882092	75.74521739	168.9812586	180.7463215	204.015537	8813.310235	14.13041039	562.6862728	17090.1295	0.5302746	7.056105872	1188.166733	16718.14225	0.577528604	15.22283465	491.0967629	17213.10962	0.523112128	7.801911312	1118.5001	16781.29078	0.57228833	0.224975904	0.125137108	0.237419132	0.13104341	0.22635759	0.125500403	0.197467575	3411.384697	0.11746849	0.812195829	0.207109424	3062.105737	0.122403817	0.830644753	0.197850647	3368.602146	0.117339661
HdH_192	F	70	1.25	2	train	1	0.656294992	0.814912498	0.875856221	0.476978481	0.72906417	61.75580177	185.4246361	188.6104854	209.1654588	8777.360437	42.69539801	2025.349074	38720.11347	0.386275544	18.86053242	4133.172814	36209.54215	0.427821744	33.99571185	1742.526169	35480.18581	0.375667405	19.02626962	3950.071774	36777.78796	0.424972741	0.39331871	0.160070125	0.39904128	0.165141057	0.391974901	0.162441007	0.356744968	2882.29066	0.148466089	0.842064072	0.361253315	2826.079532	0.151947439	0.844540059	0.35579956	2931.104342	0.149093727
HdH_193	M	53	2	3	train	0	0.552427674	0.634170473	0.648543715	0.359482497	0.5014346	42.55653409	131.0552632	144.9928425	179.0956522	4862.863281	12.91407223	129.9912827	982.9464508	0.45625	7.405582923	245.7531472	1006.229338	0.519034091	12.68648998	100.5850032	953.2960569	0.439488636	7.377825619	265.0958019	1014.452099	0.527840909	0.353421326	0.123462817	0.386059538	0.129460856	0.358069496	0.125048545	0.300194756	4547.933692	0.11287688	0.577152783	0.330837915	3968.507639	0.119824404	0.627450884	0.305709844	4257.483871	0.116350162
HdH_194	F	70	1.25	1	test	1	0.795591488	0.744478583	0.718281567	0.776224613	0.696388	26.65056391	97.37995873	108.5907675	150.4861407	2249.283972	30.10760402	297.1341463	3533.166069	0.349373434	18.99061257	615.9253779	3403.856643	0.393796993	37.79138154	231.5892362	3552.880895	0.338784461	19.1604312	638.4061509	3379.384908	0.395238095	0.444211366	0.146890476	0.470877293	0.151615901	0.44367482	0.146053914	0.415559051	1114.405016	0.139184763	0.77076326	0.437634579	928.8965493	0.142924297	0.805401453	0.410273521	1218.012219	0.137407809
HdH_195	M	67	1.25	2	test	0	0.767673924	0.824555576	0.857467175	0.651484668	0.6963852	58.70200864	140.2715779	144.3641442	170.1745804	5645.621244	16.86910072	274.3027694	7192.834664	0.490261887	10.69228593	600.3015843	7178.567333	0.539232138	18.8461945	238.3704017	7083.794926	0.481057717	9.074541177	612.7466353	7072.034918	0.540300025	0.270923412	0.126065373	0.285803574	0.129357129	0.264737955	0.119809492	0.240585495	2037.157427	0.112899629	0.826785258	0.252037541	2015.825814	0.114440962	0.827069494	0.234384381	2525.821683	0.110159211
HdH_196	M	67	1	2	train	0	0.451323839	0.77777195	0.549070537	0.324998468	0.31676048	56.08301768	150.5025424	158.4730594	185.6706349	6492.45302	8.881987578	121.5006211	1009.115528	0.508207071	5.128205128	260.6378205	1071.91453	0.590909091	10.15859031	114.5003147	984.4008811	0.501578283	4.600632245	274.8809273	1061.506849	0.599116162	0.269596485	0.112516412	0.296624952	0.123097425	0.279729449	0.11757373	0.218740895	5805.108468	0.098184585	0.595594475	0.245610962	4464.140625	0.10321651	0.685444116	0.235996683	4119.788306	0.101255313
HdH_197	F	56	1	1	test	0	0.329728115	0.431923628	0.521450341	0.411192477	0.34854713	68.08974359	147.0729792	156.8822933	182.1671491	6828.676989	6.573466477	161.7203994	1830.350927	0.599145299	3.104249465	386.7584836	2036.64598	0.698931624	6.78609436	162.8084427	2002.828308	0.602350427	3.267684637	353.7940168	2040.191025	0.685683761	0.179930735	0.09924445	0.192690423	0.103912341	0.179104211	0.101314902	0.12973517	3937.444974	0.086866924	0.726896246	0.139728631	3630.096451	0.094714818	0.746383173	0.130299264	4035.060847	0.087272548
HdH_198	F	65	1.25	2	train	0	0.12438731	0.350502759	0.369913131	0.395596951	0.40255353	88.32636364	161.4831025	164.94	190.1535402	8055.941669	5.085559077	92.29017655	1633.731553	0.669393939	2.638768259	223.8258981	1834.210422	0.767575758	4.303030303	113.8642951	1641.873957	0.69	2.322937229	220.9786814	1798.414923	0.767575758	0.10777189	0.084046957	0.114822751	0.081710772	0.103037971	0.07543476	0.076085201	4622.455172	0.06704643	0.718587536	0.079624691	4892.241111	0.06571031	0.701138939	0.068723888	5909.761686	0.062169305
HdH_199	F	41	1	3	train	1	0.857349869	0.975452542	0.973443627	0.819130301	0.7663469	32.91823593	100.8738101	109.6220618	169.4656092	2813.15843	34.00920709	1094.090608	29593.95408	0.376145382	18.33748397	2458.999392	28724.29478	0.415016234	36.5884846	1092.213861	29901.58617	0.374522006	19.16241014	2570.208998	28587.58384	0.417757937	0.397668726	0.148998412	0.409667	0.152410939	0.399787621	0.149718732	0.372561238	1298.900307	0.139055848	0.778342975	0.380838126	1248.783044	0.140818234	0.785977109	0.371340609	1344.196312	0.138206006
HdH_200	M	54	1	3	val	1	0.783055375	0.977979362	0.975828171	0.992198646	0.9844837	52.05650405	175.8274293	179.9612997	195.5444596	7205.656588	72.18364259	2484.232517	108823.7202	0.325155085	38.72037074	4908.433024	103979.7651	0.347855562	71.99573345	2302.479466	107627.7031	0.322039778	34.95064948	5635.241549	104160.0106	0.354682484	0.456774007	0.158397027	0.464857769	0.163493681	0.45689347	0.159235948	0.437775435	1535.493554	0.149710294	0.89646153	0.443966119	1455.361662	0.151913585	0.901564264	0.437234668	1626.980214	0.149661842
HdH_201	M	71	1	3	test	0	0.196270907	0.373273551	0.487220347	0.269719958	0.36452138	65.86388889	158.1802002	165.207346	188.0503145	7343.605548	6.954545455	96.54383117	761.5064935	0.57037037	3.175831636	232.4202308	858.7732519	0.681944444	6.616362192	110.0007943	794.8443209	0.58287037	3.16005472	224.7373461	838.4487004	0.676851852	0.194217864	0.099050733	0.216205512	0.107309987	0.194694589	0.099566046	0.142073036	6457.495773	0.08738508	0.597797022	0.159012908	5977.160301	0.093218517	0.624961233	0.140726738	6418.248188	0.088293447
HdH_202	M	79	1.25	1	train	1	0.600110379	0.964642763	0.9490785	0.918755293	0.9586869	57.90857656	192.7788681	203.5700807	222.9832601	9113.496035	117.8729339	3393.206758	144594.4304	0.304705115	65.52765078	4938.428978	145273.9604	0.324364141	125.1659574	3346.286261	143362.9182	0.303607146	67.55842622	5142.586089	140228.3305	0.323310221	0.457300836	0.175347365	0.470529337	0.181803254	0.457976177	0.176643129	0.449040947	1361.526845	0.172282371	0.926983527	0.460871245	1017.928964	0.176047876	0.945183878	0.448555248	1392.518974	0.171769662
HdH_203	M	77	1.25	1	train	1	0.614659911	0.939300299	0.963920116	0.937862933	0.9028662	53.84266745	192.0386921	194.6818531	207.0587496	8166.150699	59.78750228	776.9088359	19452.49084	0.322502938	21.83070159	2559.024645	17869.34213	0.379529965	32.69592305	1332.669394	18238.96057	0.343278496	23.31029704	2306.73944	18069.36866	0.373055229	0.448890669	0.151719281	0.461244755	0.155687902	0.452738399	0.154499393	0.434706413	2753.990677	0.147281859	0.838795257	0.44565577	2439.882487	0.149658724	0.856340345	0.437770447	2510.555109	0.149548927
HdH_204	F	48	1.25	1	test	1	0.811904133	0.905638099	0.934015095	0.740621746	0.67914426	41.08575908	103.204379	118.3044979	173.5272116	3526.897695	30.36097848	742.6383359	30678.24508	0.441598183	14.57430652	1762.465136	29535.80976	0.484147924	27.09085115	754.1916552	30287.28285	0.441089965	15.43254274	1546.082989	29939.57553	0.476881488	0.308273848	0.144655782	0.317056144	0.150334977	0.306996984	0.146846897	0.289022272	661.0060978	0.135547079	0.910570718	0.298026012	540.8118797	0.1389339	0.926371141	0.289009476	658.3326467	0.135780732
HdH_205	M	60	1	3	val	1	0.53120065	0.475913852	0.530380964	0.499179989	0.6088726	35.72692308	124.5866087	144.1115223	177.1543261	4160.427691	25.21694246	384.9605283	4003.56991	0.372567873	12.46819536	927.826791	3949.39202	0.436595023	21.43421053	484.0482456	4080.597368	0.386877828	11.60240655	983.1036866	3914.056068	0.441855204	0.407102714	0.135517105	0.420691026	0.13896017	0.408120832	0.136011113	0.372704677	2036.736584	0.130270055	0.774783291	0.386603813	1844.461349	0.132259325	0.793471242	0.373573257	1967.317466	0.130866283
HdH_206	F	52	1.25	1	train	0	0.258825321	0.649557292	0.692992985	0.409130305	0.6269838	43.45662393	139.6794077	154.4531686	188.2429379	5391.364144	14.20772367	371.6274886	2374.016551	0.445405983	6.466015547	868.5583018	2462.298385	0.536004274	13.23843248	407.404627	2402.181303	0.452564103	6.683160415	857.0857941	2492.665603	0.535470086	0.341134338	0.128589124	0.352724964	0.131463351	0.340027023	0.125827247	0.288223503	2840.15357	0.118386463	0.764749383	0.299038714	2728.397854	0.118387873	0.771931188	0.287119847	2920.740883	0.114359873
HdH_207	M	66	1.5	4	val	0	0.531304715	0.684997261	0.701191485	0.687547445	0.6623593	39.27474747	129.9207448	140.0161681	178.7228261	4525.45525	18.51300985	431.6979606	3325.357595	0.41038961	8.787878788	993.9970291	3317.700535	0.485714286	17.13228428	480.5227391	3316.013661	0.417243867	8.36729927	1064.247299	3282.586277	0.494227994	0.376758716	0.132610654	0.389183702	0.135295393	0.378310109	0.131790752	0.325898139	2341.21716	0.12197672	0.765930632	0.338173828	2223.761405	0.1239788	0.775839482	0.328410341	2279.832544	0.120974906
HdH_208	M	61	1.25	2	val	1	0.592417382	0.930904031	0.947589815	0.928916752	0.92863065	53.87840136	123.8280853	128.0588965	157.5827526	4401.164636	9.910424223	291.3734427	4241.434316	0.53920068	4.862565808	671.364921	4314.498753	0.61377551	9.276806437	321.5594925	4343.689463	0.54957483	4.368	735.8740339	4449.800542	0.62712585	0.222169768	0.114051513	0.230370493	0.115285792	0.218943723	0.11076569	0.177361978	2987.71036	0.100583441	0.673496033	0.18252695	2922.263116	0.099424891	0.679472682	0.172761192	3151.843346	0.097977308
HdH_209	F	53	1	3	train	0	0.127642457	0.38929826	0.664735436	0.656383395	0.56845516	99.98733974	175.4558493	176.4836972	194.049439	8922.763782	4.442977464	189.334168	3334.46779	0.70400641	2.241294551	403.6583367	3512.388775	0.782371795	4.064486412	180.273146	3119.291571	0.695833333	2.12180268	409.3041007	3541.762891	0.789423077	0.095505633	0.079403949	0.102691756	0.080848503	0.097811981	0.082002573	0.057596247	6048.054177	0.060284196	0.652331647	0.062399084	5876.007716	0.062866192	0.663179014	0.058725652	5910.875887	0.062575796
HdH_210	F	42	1	1	train	0	0.58735186	0.441831529	0.380991369	0.551897526	0.514029	51.190625	113.9774536	122.9364599	168.1624106	4195.060537	9.996197719	154	2489.499728	0.547916667	5.383019778	332.7086348	2634.748191	0.616964286	10.33378636	145.2919272	2590.929329	0.547470238	4.900947867	364.978673	2634.08673	0.627976191	0.205029631	0.111649821	0.229539419	0.116702702	0.199125755	0.104109716	0.162851197	2036.138426	0.095525647	0.771674466	0.180961418	2074.813702	0.096661135	0.766657467	0.155113551	2575.447182	0.088362793
HdH_211	F	41	1	6	train	0	0.228416867	0.505775213	0.498162985	0.311894655	0.26685813	62.09598948	115.9237861	125.8594519	157.9583643	4349.155152	4.914971821	201.8733154	3021.078902	0.670775805	2.488589437	420.533145	3225.212997	0.756245891	5.115547791	176.0421762	2808.460444	0.658612755	2.543634385	418.1007617	3231.218934	0.755259698	0.11945581	0.096879485	0.12752712	0.104609811	0.120955642	0.100110166	0.079025595	3202.05433	0.081962215	0.637020931	0.083588549	3139.84355	0.086844789	0.643467883	0.078010861	3299.440359	0.082334333
HdH_212	F	67	1.5	4	train	1	0.782210413	0.90925467	0.937233865	0.785060465	0.86140513	46.63320795	168.1498278	171.2142245	195.1703481	6508.815473	46.17334209	1041.855489	22553.27607	0.323167438	28.02963286	2127.593093	21707.447	0.354128086	66.00412294	696.980947	22743.85857	0.308796296	28.75200781	2173.06132	21736.20567	0.355478395	0.475234906	0.156505202	0.488638596	0.165391426	0.475565945	0.157145186	0.45245017	1150.855777	0.150074454	0.914815958	0.462730185	1049.3784	0.155431802	0.921838359	0.450414665	1268.149933	0.148402226
HdH_213	M	71	1	4	val	1	0.774082766	0.908372939	0.931038678	0.969696879	0.9359649	59.89946338	184.2719474	186.4878265	198.280186	8169.421279	42.91054056	795.0751252	25515.29981	0.365551347	18.49625544	2248.452687	24297.8277	0.415867003	28.25317837	1274.378622	24798.91166	0.385669192	16.96005575	2533.198552	23912.81857	0.422779882	0.395258257	0.144254074	0.406065434	0.147705886	0.395467603	0.14453932	0.370429389	2887.219368	0.137305129	0.830447588	0.380227514	2580.807472	0.139175328	0.847836316	0.372908652	2748.545475	0.137510786
HdH_214	F	28	1.25	1	train	0	0.375825222	0.375015706	0.431064427	0.201218933	0.21974638	62.69288462	136.7284573	147.5249294	173.9317357	5954.008565	9.589638719	114.5746421	2020.254942	0.564230769	4.480913736	272.9302675	2067.179742	0.639807692	9.203395586	121.637691	2037.541256	0.566346154	4.633663366	278.0591059	2059.812481	0.640961539	0.18612718	0.106225578	0.21213967	0.119025173	0.185385716	0.106703944	0.144022098	2776.071991	0.090861687	0.778592416	0.166489482	2424.209556	0.098021639	0.805909522	0.142273663	3088.378241	0.090361018
HdH_215	F	50	1	3	train	1	0.791045342	0.971163809	0.966133714	0.483512998	0.72985375	42.54002193	101.800252	105.2864995	142.102834	2791.909626	15.0119814	740.2406116	15045.32332	0.490526316	9.041854316	1338.305954	14978.29637	0.530767544	22.84840752	426.4939987	15575.6128	0.464078947	8.766130034	1345.26942	14836.05252	0.529890351	0.280822898	0.141866418	0.292500814	0.146710343	0.282969407	0.142487216	0.244152232	1182.252752	0.128212683	0.795573673	0.25223403	1099.088266	0.132211561	0.809162371	0.243698609	1192.439716	0.128255598
HdH_216	F	75	1	3	train	1	0.812103927	0.900484383	0.861778021	0.812662125	0.8976413	50.04622396	155.9343542	161.3699939	185.9004249	6257.167351	37.56723183	614.3570589	16779.66829	0.369357639	22.00083362	1455.392558	16456.88799	0.409086682	38.86750736	613.7661202	17058.54115	0.368768601	19.44284162	1566.817828	16165.68553	0.413705977	0.405710145	0.149873624	0.41870168	0.153267704	0.402622921	0.146035801	0.37771019	1507.538913	0.139282217	0.88523426	0.386992372	1531.356564	0.140708633	0.882450285	0.372374808	1896.883975	0.136328631
HdH_217	F	63	1.25	2	train	0	0.479640698	0.825454295	0.745099664	0.844777346	0.85916954	47.54043491	182.2252861	183.6922557	189.0634767	6868.009253	108.7162795	5067.697515	143949.3982	0.276715595	74.76873585	7009.960631	139305.5388	0.290854762	170.5647254	4206.56515	131188.498	0.260087098	72.52021066	7297.70139	139596.4762	0.293210321	0.52045053	0.180713155	0.52928591	0.193761689	0.520835493	0.179244436	0.510159051	1029.488763	0.168286588	0.926734406	0.516768659	865.7323871	0.172602068	0.938174669	0.50847172	1113.550275	0.167391672
HdH_218	M	53	1.25	2	train	0	0.666285492	0.935458362	0.951731563	0.60145849	0.57154113	54.53386845	126.4281725	130.6459539	164.6216975	4697.924394	10.8860047	499.2550403	8146.339886	0.53083612	6.277884838	924.0128729	7985.419487	0.578506132	17.15746181	275.818946	8076.578415	0.493333333	6.728955177	858.7824457	7990.405903	0.571059086	0.255448824	0.12081767	0.271232719	0.127765016	0.257699326	0.124039698	0.214107869	1933.564681	0.107598349	0.802856324	0.225733891	1780.407842	0.110398849	0.817973917	0.213217599	1959.210177	0.108988792
HdH_219	M	60	1.5	4	train	0	0.505316484	0.945688605	0.95447892	0.399264991	0.5471094	107.9289111	209.055484	211.6050467	220.8908066	12080.33172	15.95585821	805.1016338	28744.3432	0.548756351	6.229661079	1569.511989	28150.22689	0.601840364	15.00467202	903.1722508	27810.32477	0.553246485	7.19830297	1430.938558	28010.35298	0.591840955	0.184910371	0.144848304	0.19225899	0.151679374	0.185798197	0.14842719	0.168679876	2596.993747	0.133973938	0.892764868	0.174740155	2349.397135	0.136256339	0.902810679	0.168797444	2611.975758	0.133590377
HdH_220	F	60	1.25	2	train	1	0.486466524	0.872548699	0.830340505	0.326087803	0.3202279	73.13740997	170.2253941	173.2773865	200.9769595	8369.157476	36.05664554	1073.630985	52804.02544	0.456745152	15.61642602	2127.590898	50467.17276	0.492091413	27.28195033	1214.478377	49377.82283	0.45734072	14.66767089	2245.266176	50681.00335	0.49651662	0.279660632	0.146906924	0.289736497	0.156534895	0.27981249	0.147043171	0.261904439	1630.676598	0.131660045	0.904472838	0.27075594	1454.065135	0.135445713	0.914545096	0.261656726	1629.202382	0.131952506
HdH_221	F	61	1.25	2	train	1	0.534760343	0.945540547	0.894418776	0.654908955	0.67318696	16.97641723	61.50200733	99.44690027	157.2369792	1014.77314	25.41305826	511.3727046	5415.111086	0.400090703	9.514926792	1323.953413	5118.107245	0.477006803	16.26993081	745.4738691	5227.507078	0.426077098	9.365992056	1348.626064	5186.139399	0.479546485	0.357003866	0.142979768	0.367300969	0.147658071	0.357707765	0.144164068	0.324382493	532.7941511	0.134132535	0.762210434	0.334055055	511.4428571	0.135108237	0.769603226	0.323614396	553.3591615	0.132514056
HdH_222	F	63	1.5	4	test	1	0.849216743	0.963316023	0.958155692	0.934583247	0.8649687	34.08448936	96.25303082	109.4386014	161.4234702	2723.232281	37.29792624	721.1219207	26861.60654	0.395527811	21.76241901	1485.874576	26320.63273	0.428193949	36.31460044	660.2590184	26937.30288	0.392797375	20.0721639	1639.403519	26218.11243	0.434205311	0.369313915	0.144765344	0.382740928	0.152478282	0.372285164	0.14905503	0.347202147	785.0784141	0.135940942	0.858911303	0.359507236	632.2932965	0.140938813	0.885892028	0.350622114	639.3651059	0.139639748
HdH_223	F	42	1	3	val	1	0.533248872	0.376915336	0.348012567	0.400347084	0.42714992	25.36788212	88.97051056	111.1861702	176.2107023	2188.791736	17.16959064	293.4241305	1827.864266	0.405719281	9.302943475	632.7837979	1834.46236	0.479395604	18.12597443	280.6314312	1764.813533	0.400474525	9.082346751	610.0649829	1847.357274	0.47465035	0.388376579	0.140718004	0.408503324	0.147434734	0.389921837	0.140210744	0.349016287	1903.898032	0.130090554	0.614047326	0.369567022	1715.564685	0.134750243	0.647386607	0.352186924	1802.526834	0.131717359
HdH_224	M	81	1.25	2	val	0	0.590512056	0.460277647	0.399679214	0.54229176	0.43573037	78.47896931	208.723608	210.2710941	222.5975209	11204.45176	28.89295276	771.9283478	14751.60525	0.417525578	12.29910334	1602.377044	14091.50278	0.466976127	25.57409099	811.232505	13960.94272	0.414778325	11.68046525	1651.344251	14005.59384	0.469136036	0.32624168	0.166044319	0.338269348	0.169520015	0.326335416	0.164768348	0.295844922	2583.898137	0.152163203	0.88899576	0.305428953	2418.89651	0.153556095	0.895505741	0.295148445	2646.802402	0.150990832
HdH_225	M	42	1	3	val	0	0.211654879	0.574016571	0.537528992	0.405196875	0.31964633	30.59467456	106.813697	127.2801527	166.5612245	3102.256487	14.08245877	290.5367316	1409.697151	0.438527285	6.607165305	601.9063482	1429.094909	0.523011177	14.03799392	273.7910334	1388.085106	0.432610125	7.023581899	569.0261313	1459.376673	0.515779093	0.355556629	0.129011576	0.37186006	0.135744596	0.35272981	0.129390372	0.304233198	2378.297024	0.121156353	0.660136224	0.320070108	2273.176119	0.121092018	0.670871408	0.302707625	2509.048214	0.118608656
HdH_226	F	76	1.25	2	train	1	0.592784714	0.982992589	0.979569495	0.867028654	0.9100715	72.24475666	218.8443394	219.737737	225.2496195	11098.90044	41.08137067	660.1525321	13658.26231	0.363379247	18.13480555	1493.945767	13307.07796	0.41415978	32.45177411	765.0135932	13188.66867	0.367493113	19.66684783	1365.077536	13169.94629	0.405509642	0.397258503	0.170679736	0.411632057	0.176406333	0.397728776	0.173456523	0.378527643	2742.708977	0.164207849	0.881371758	0.391761498	2183.60506	0.168129079	0.905118832	0.378847388	2667.002916	0.164370852
HdH_227	F	55	1	3	train	1	0.117301779	0.273437113	0.258374512	0.391245246	0.47319266	68.63583333	123.5273818	133.640411	176.8980668	5357.774883	4.322339764	60.18232732	1117.444306	0.669583333	2.722191168	128.8904416	1274.583007	0.745416667	5.090350338	68.32636755	1230.45421	0.677916667	2.528888889	134.4466667	1253.564444	0.75	0.105497445	0.090150476	0.120303069	0.103150933	0.109270228	0.085167325	0.080873432	3431.03489	0.079659436	0.701233369	0.090756194	2984.413066	0.087347615	0.738673931	0.080568024	3390.89694	0.075525755
HdH_228	F	63	1.25	1	train	1	0.83089265	0.952051342	0.92795527	0.510920465	0.6216345	12.33490909	63.63416752	96.662954	153.6391304	800.402048	47.79194013	1431.105009	8889.099252	0.263181818	28.7824816	2642.33293	8581.076605	0.300636364	83.60507432	722.3795489	9399.662481	0.236484849	29.94656682	2644.860446	8513.494156	0.299439394	0.590389949	0.174630576	0.605028815	0.179901775	0.590220053	0.177508525	0.556350721	494.6776648	0.166759866	0.714190734	0.56749686	455.3711349	0.168743457	0.735488196	0.554224071	526.3274522	0.166179409
HdH_229	F	55	1	3	train	1	0.49946005	0.288037747	0.282101363	0.457423031	0.4755666	29.1746584	92.63699047	115.2011994	164.0186393	2517.529021	21.87560827	366.8163017	4282.82573	0.415991903	9.476899185	929.6398343	4211.969846	0.488803138	14.55274629	517.7820401	4066.570764	0.43534919	8.973604061	1011.246954	4213.360406	0.498481781	0.348791895	0.134259973	0.365100132	0.143510818	0.353656243	0.136531321	0.310017098	1502.880364	0.124316578	0.729211117	0.324071343	1328.53588	0.128524451	0.758763217	0.313216361	1368.992798	0.124060716
HdH_230	M	57	1.5	4	train	1	0.58862492	0.662875712	0.682934701	0.364873767	0.5935911	41.43858364	112.1238206	125.2525434	165.6655784	3787.504348	13.41183976	445.6440418	5034.90814	0.478510379	6.622349823	1021.128092	5094.642226	0.552869353	13.54090851	463.8593969	4988.697926	0.47979243	7.151818485	980.9873207	5129.294294	0.548901099	0.294058518	0.125821709	0.305513493	0.128209262	0.295864575	0.123797444	0.255924538	1583.789139	0.114386817	0.806009977	0.266419584	1512.780572	0.115863981	0.813660257	0.255494439	1661.540674	0.111245366
HdH_231	F	70	1.25	1	val	1	0.666211363	0.628846049	0.634547889	0.540908873	0.5195702	36.6778326	159.0560763	170.6613483	199.5552446	5471.873054	61.00084487	551.9887567	10016.95074	0.281195175	23.57261697	2053.419329	9291.371536	0.344901316	39.34851772	981.1531694	9943.910581	0.303289474	26.56411659	1768.44682	9375.07776	0.334192252	0.520893989	0.155377984	0.533701351	0.159403033	0.520584398	0.156321226	0.508392568	1333.207483	0.154940708	0.885081987	0.519355591	1249.723158	0.156555709	0.891450419	0.505927203	1495.289638	0.153828916
HdH_232	F	42	1	3	train	0	0.301089549	0.292852432	0.285755575	0.377098262	0.41466278	74.35889423	135.9441513	140.8856346	167.2191142	5731.133935	5.095801938	115.155723	1985.899175	0.669951923	2.631714378	250.8012223	2144.760695	0.747355769	5.18961788	111.0230714	2075.583273	0.666826923	2.473282443	259.3104326	2211.745547	0.755769231	0.118862917	0.093228529	0.130648211	0.095773343	0.120564306	0.091415378	0.075565897	4254.155018	0.071717524	0.629264384	0.082741234	4082.524306	0.076037927	0.643509255	0.075387649	4440.175329	0.070535022
HdH_233	F	56	2	3	train	1	0.456041144	0.541247547	0.455121547	0.634967625	0.54312235	64.80078125	128.6093144	135.3543417	177.3994083	5538.216822	4.95959596	51.55151515	702.5191919	0.64453125	2.328767123	131.4058219	772.1643836	0.760416667	3.62821735	75.76644423	666.5595806	0.682942708	2.356020942	123.3298429	729.4834206	0.74609375	0.116915339	0.084329906	0.12821092	0.087424704	0.119555573	0.08369718	0.098431734	4767.948536	0.068063537	0.58648904	0.107445104	4382.669218	0.077695765	0.623713872	0.099015927	4320.758651	0.07637029
HdH_234	M	77	1	3	val	1	0.405554383	0.455121636	0.504282475	0.201778099	0.2556937	58.40268065	114.880391	133.7059259	180.5306748	4985.146123	6.406639004	91.3439373	1557.124481	0.631993007	2.935535858	223.3722804	1652.332796	0.723193473	5.851179673	101.1415608	1564.740472	0.642191142	2.959481361	210.7163695	1671.56564	0.719114219	0.130059619	0.091376946	0.149191116	0.100621608	0.126246015	0.089828579	0.094787597	3716.441304	0.077770152	0.648909082	0.108687789	3808.580903	0.08083143	0.639474565	0.089334961	4377.142029	0.073847345
HdH_235	F	62	1	3	train	1	0.704424917	0.93531394	0.948691308	0.980956554	0.97648454	37.22395065	124.3623393	145.2176256	189.5287854	4423.503916	62.44023345	1553.542834	70711.08209	0.332256807	32.57965741	3936.445311	67854.91985	0.366314521	62.20355536	1662.705082	69347.2773	0.333235252	35.49328275	3561.845125	67663.83433	0.360723908	0.442358488	0.156767592	0.451707477	0.162712652	0.443355055	0.159594614	0.431635554	812.186124	0.152054071	0.911625829	0.439435072	708.1708285	0.155540759	0.922720086	0.431119208	792.7895159	0.153032746
HdH_236	M	70	1.25	1	train	1	0.64227608	0.965439022	0.94478178	0.971381307	0.9781131	61.03363499	187.7868358	189.3121871	201.6930967	8477.535068	19.56974255	907.1363664	9726.537333	0.411085973	11.90717912	1590.678362	9584.81737	0.450653595	33.13892399	493.961495	10245.27638	0.378004022	11.38258054	1726.857527	9511.60337	0.458044243	0.393887315	0.150054869	0.405629358	0.154592828	0.395150497	0.151589945	0.343171849	3225.995787	0.133729392	0.8206684	0.351933378	2989.040528	0.134552096	0.832878794	0.343566325	3205.287584	0.132824811
HdH_237	F	30	1	3	train	0	0.014901265	0.723735511	0.562799394	0.365148842	0.34007576	73.82725694	140.6639073	150.8220183	182.4970588	6697.712347	3.800995025	55.48258706	562.6069652	0.697916667	1.642343268	142.389517	726.8293936	0.844618056	3.018867925	76.16037736	618.6792453	0.736111111	1.717255717	134.989605	711.3887734	0.835069444	0.085158318	0.07468981	0.095952691	0.077303576	0.082710303	0.070464316	0.046854674	8602.382609	0.062752414	0.37765491	0.051295352	8613.760714	0.05837347	0.381765562	0.040370356	9350.417391	0.049441616
HdH_238	F	68	1.25	1	test	1	0.54622882	0.736265361	0.791843474	0.662561357	0.6767682	103.8493471	227.8286437	228.0966006	229.9344633	13140.27161	30.03790581	2938.496662	68528.20059	0.4627593	16.6169734	3888.484087	67594.23379	0.490485341	32.72358834	2862.266328	65598.57715	0.454456763	14.75350463	4134.051467	67313.29725	0.496299581	0.260739241	0.190376736	0.267567219	0.19726408	0.259700657	0.187459002	0.241710638	2677.718025	0.17337292	0.899224021	0.247206336	2460.204421	0.177371933	0.907217122	0.24028705	2832.27794	0.171558632
HdH_239	F	55	1.5	4	train	1	0.196991818	0.645990193	0.793489099	0.6557585	0.6480669	114.2256434	196.3535221	197.698379	208.7639899	10699.45904	6.317475161	224.8358854	6376.405728	0.655254289	3.480153649	451.5825864	6767.669654	0.717830882	6.896035551	223.4467314	6544.989943	0.654947917	3.119157895	493.8856842	6790.765053	0.727634804	0.110096826	0.116962885	0.12069922	0.120445217	0.110205979	0.112919721	0.080178248	4481.021986	0.091795254	0.78612654	0.088012605	4190.784549	0.096210093	0.80072277	0.080277479	4582.476241	0.093194278
HdH_240	F	69	1.25	2	train	1	0.878564443	0.982685804	0.980015934	0.91257596	0.8691106	34.16453928	101.0494846	112.6057383	165.3170614	2926.96261	35.47226485	746.8960462	22873.10095	0.392528515	18.05958027	1705.592898	21478.23482	0.432346533	33.65798645	714.0414283	21976.48248	0.389773164	17.7034497	1725.166307	21555.35603	0.433538383	0.373471578	0.140959004	0.386643351	0.142992735	0.371092223	0.138286836	0.350656499	1272.954976	0.131450456	0.79221696	0.36230571	1201.498149	0.134290654	0.802803909	0.348296801	1374.635517	0.130483833
HdH_241	F	72	1.25	1	train	1	0.724448546	0.914804876	0.885686398	0.910274565	0.7617972	46.0384127	132.1519805	147.4336836	186.6732922	5267.741382	34.09492621	461.9096149	16956.74011	0.403915344	12.2942442	1585.418494	16839.47118	0.467283951	15.81328936	985.4383396	17166.62441	0.438483245	11.17146655	1847.621622	16656.26828	0.477671958	0.358330095	0.137980014	0.368616154	0.140475567	0.358167849	0.135820155	0.330530041	2138.224419	0.129632922	0.802067335	0.338522091	2001.745058	0.130984971	0.814019192	0.328996337	2206.77594	0.127701441
HdH_242	M	54	1.25	1	train	0	0.111392649	0.731402338	0.702424943	0.209078521	0.22957094	96.64761905	150.1780415	159.3430421	195.7626263	7806.555828	2.22985782	17.96208531	325.1658768	0.803809524	1.4375	33.77586207	371.4439655	0.883809524	2.220930233	19.60465116	364.3023256	0.819047619	1.502155172	33.76724138	387.3491379	0.883809524	0.042872761	0.0514013	0.05314059	0.051848641	0.042833715	0.049124863	0.024039824	8439.779762	0.039300165	0.476612433	0.030277778	7672.461111	0.049197793	0.521348984	0.023986678	7557.988095	0.050539852
HdH_243	M	68	1	3	val	0	0.551396698	0.943910301	0.93094635	0.666536033	0.8417185	85.95142105	162.4283251	164.5866743	180.444124	7623.335307	12.6512366	577.6266842	26016.67208	0.585929825	5.843960906	1131.049567	25320.1046	0.626473684	13.91865255	476.1785921	25927.81	0.574964912	5.686811651	1152.768994	25268.00928	0.627614035	0.174854729	0.115422116	0.183574738	0.120236176	0.17487005	0.11565828	0.147902157	2144.012452	0.1003893	0.860034989	0.154932421	1943.668406	0.103236815	0.872834474	0.14843306	2068.043487	0.101948624
HdH_244	M	68	1	3	train	0	0.494470915	0.895233095	0.884864509	0.604576588	0.63425845	73.64351852	129.9256172	138.9214417	172.5671943	5604.768843	9.177379349	222.0533626	11187.02835	0.628160613	4.338235294	494.4392069	11144.23188	0.678062678	8.666478913	249.0077448	11175.4216	0.632256054	3.933207719	545.214411	11062.27217	0.68514067	0.129025375	0.101675363	0.142606446	0.10859779	0.131277003	0.105347017	0.105339408	2076.731458	0.08964688	0.816010826	0.115323308	1806.650551	0.093437123	0.839862065	0.10684109	1953.596209	0.08819859
HdH_245	M	73	1.25	2	train	1	0.369184259	0.631104529	0.69503212	0.231421322	0.31840444	110.9686343	212.1834628	212.2466099	213.5203597	11510.44581	25.13743239	3131.699807	130895.1689	0.540010969	11.57558641	4120.470635	124397.5328	0.560746606	25.03488148	3094.591546	125745.1677	0.533628137	12.43020968	4189.491351	128874.5289	0.567948718	0.197732389	0.144542067	0.204498697	0.15407038	0.19804061	0.146361536	0.185042238	2104.396968	0.125578861	0.908570725	0.19052945	1832.993374	0.12909576	0.920423969	0.184386567	2186.272374	0.125665055
HdH_246	F	77	1.25	2	train	0	0.295383304	0.631645858	0.686963856	0.319077253	0.40975595	51.38033333	149.6514563	152.3373253	177.8625954	5814.082347	11.17538897	116.0509194	798.6138614	0.471333333	6.85106383	242.3981763	901.3829787	0.548333333	10.29189944	125.8701117	822.1243017	0.477333333	5.35705951	282.529755	859.6032672	0.571333333	0.304218345	0.122960673	0.331906996	0.130376274	0.306332221	0.126542787	0.244548105	5410.780303	0.105106348	0.581560742	0.267794878	4528.284444	0.111644672	0.647555824	0.249935523	4933.496633	0.109543351
HdH_247	M	70	1.5	3	val	0	0.490400504	0.608366668	0.640172482	0.639311731	0.6492946	97.27727484	203.3210003	205.1749747	210.2283782	11331.30622	40.15691708	6816.995055	129364.3636	0.459487578	17.28050728	8097.079801	133404.2513	0.492619048	26.24751795	6905.27038	123268.5851	0.459824017	14.46071585	8411.077492	129502.4684	0.495144928	0.238237406	0.18474801	0.24512992	0.204272619	0.238404916	0.193771231	0.226310826	2130.618694	0.173618953	0.906980031	0.232501167	1755.837048	0.189855075	0.923266452	0.226632287	2079.616511	0.181739578
HdH_248	F	60	1	3	train	1	0.722420149	0.925268888	0.884489775	0.736207128	0.75987554	53.54512085	161.5549386	165.1083175	184.7215735	6633.98118	58.78232061	2058.848415	58048.01987	0.355253427	30.91944739	3687.412738	56074.15532	0.387441378	57.68957358	2101.256641	56717.03142	0.354473305	28.78120091	3672.254132	54619.07111	0.384659091	0.404274366	0.16587043	0.413929356	0.175254453	0.404375417	0.169062978	0.387331486	1106.716345	0.159055063	0.919341117	0.395215372	1004.668756	0.166328201	0.926447307	0.386290134	1133.707164	0.163325595
HdH_249	M	63	1	3	train	1	0.464905074	0.407143623	0.530469656	0.402054042	0.40572375	49.17099359	116.8493516	129.1291196	168.7223823	4412.908101	10.18318318	167.9375375	2202.102703	0.533653846	4.426095821	441.1554536	2336.248726	0.628846154	9.195864106	189.8862629	2270.032201	0.542467949	4.824016563	413.6728778	2332.985507	0.619230769	0.218189065	0.107152439	0.242506418	0.113071906	0.215858224	0.106196967	0.176441059	2917.128205	0.098669747	0.689927857	0.197269284	2697.706629	0.101302812	0.712350718	0.176929854	2978.910256	0.100079179
HdH_250	M	34	1.25	3	test	0	0.555103506	0.507077515	0.419378668	0.281086236	0.26251182	51.98185404	142.551749	146.4291087	179.7118863	5657.280144	12.66474306	235.0654026	2310.773564	0.478500986	7.055702281	501.8648259	2354.245138	0.547666009	12.84424192	233.644021	2242.130075	0.476134122	6.644223955	538.7306875	2350.075833	0.556607495	0.295111424	0.12559402	0.314318269	0.130816459	0.292118545	0.120513305	0.249222317	3010.01452	0.112629268	0.756011888	0.265028959	2802.320988	0.117834791	0.770780613	0.243445991	3230.468434	0.11095309
HdH_251	F	52	1.25	2	test	1	0.386296018	0.729496777	0.533473194	0.22666043	0.2715163	65.61952381	132.8593523	147.9464997	177.0329181	6005.435714	6.912403101	112.5658915	1857.854264	0.614285714	3.246066287	285.6842986	1949.810847	0.711190476	5.258902077	149.7151335	1755.712166	0.641904762	2.809461235	311.1452037	1942.549277	0.724761905	0.13783457	0.092184553	0.153529576	0.097961321	0.137841541	0.093840632	0.096722882	4521.137255	0.076331458	0.639017753	0.107617257	4163.0886	0.081281828	0.666529527	0.094178654	4736.885621	0.079394227
HdH_252	F	45	1	3	val	0	0.405437324	0.439473361	0.534247398	0.35460037	0.33439952	13.87625	59.85458212	89.38554913	141.4018692	737.4884359	21.9222581	604.451501	4832.8194	0.387083333	12.46783872	1184.930308	4838.583746	0.439768519	25.66327157	539.2979507	4724.327525	0.377268519	11.9367473	1220.805425	4689.261179	0.442083333	0.401108482	0.157751875	0.41330862	0.164932697	0.399863673	0.156759234	0.36170902	336.2419583	0.143763976	0.793543859	0.37413006	298.3427761	0.149653913	0.814893543	0.361216968	323.3171538	0.145657859
HdH_253	F	39	1.5	4	train	1	0.667157285	0.843050659	0.836675465	0.898007333	0.83327204	84.00145215	190.6252984	194.003486	206.9990682	10186.22449	26.97119049	1849.63273	64732.46885	0.465137634	14.90610207	2972.084884	63950.06796	0.493977833	35.06914549	1575.764029	64543.36567	0.453152028	16.01398392	3043.352253	65188.19988	0.498606573	0.274899436	0.157986007	0.283987056	0.170458243	0.275551835	0.157394817	0.254021269	1379.94218	0.145074951	0.933492166	0.261308956	1227.140146	0.152421581	0.94074195	0.253986451	1370.987675	0.142866759
HdH_254	M	74	1	4	train	0	0.725840135	0.693551362	0.795747757	0.638255179	0.67389315	55.65919384	158.5468111	161.7251799	187.0766715	6760.994836	27.53429795	1184.376793	21017.7604	0.402563909	13.79254812	2366.348578	20470.63672	0.448394726	34.32326752	924.9310879	21189.02671	0.389945652	14.93369048	2126.994244	20832.33918	0.441488023	0.364121206	0.163703229	0.371728673	0.169647604	0.362667142	0.159657924	0.338326091	1546.953408	0.152899769	0.890664359	0.344613943	1455.061176	0.156206716	0.896719267	0.336480865	1602.725382	0.150228788
HdH_255	F	77	1.25	1	val	1	0.781109893	0.98296988	0.980674028	0.970369458	0.9547588	43.2823412	135.9463225	151.1534445	188.1684941	5254.684512	25.99803002	745.3730769	14387.6485	0.386932849	18.3067437	1428.600466	14378.71188	0.420907441	29.3256932	537.7941534	14845.35158	0.373738657	14.29439076	1728.564312	13895.27607	0.433883848	0.423949825	0.14580023	0.429895148	0.147798074	0.422594401	0.14442535	0.389896713	2176.302408	0.134572779	0.802175747	0.39131814	2266.375983	0.134901278	0.793383597	0.385778147	2527.324886	0.132745659
HdH_256	M	82	1.25	2	train	1	0.738203631	0.900447607	0.869831562	0.745197892	0.72938925	68.53526736	209.3953263	210.924529	217.5860315	10167.86918	65.50538168	2078.275626	70427.66424	0.345398613	36.24933644	3321.963967	70066.26584	0.370885226	73.55025131	2013.145652	72319.14628	0.345715564	40.38493339	3463.300231	69617.46299	0.372522187	0.419070401	0.162897823	0.427878382	0.16631234	0.418942495	0.163393093	0.403433682	1850.641782	0.156944002	0.910979665	0.412399071	1504.634444	0.160226082	0.927373954	0.405778556	1667.231495	0.158980714
HdH_257	F	79	1	3	train	1	0.829033822	0.983381391	0.979730308	0.959269762	0.93370575	42.31286806	112.4041863	123.4719026	168.3432095	3816.087725	31.51931829	803.0297669	32343.65594	0.41991342	17.42881884	1586.659422	31389.71017	0.45037245	37.4637405	690.9515442	32821.77543	0.414502165	15.37141393	1760.533897	31302.08692	0.456768457	0.335064892	0.139480539	0.351428396	0.145243291	0.33566363	0.139617901	0.31055613	1060.517842	0.129335105	0.866385654	0.324462959	959.686787	0.132518634	0.878391964	0.310778107	1150.170714	0.128813131
HdH_258	M	51	1.25	1	test	0	0.629014803	0.939899087	0.883308768	0.859883606	0.76333857	73.10607238	185.2551178	189.2258039	207.0782559	9441.275895	23.24755889	779.8335268	21121.91069	0.44632381	12.43630001	1736.793633	20537.98006	0.492068571	22.9512893	850.4584597	20639.44235	0.447344762	12.17185543	1830.692218	20886.15976	0.498758095	0.304578628	0.146110499	0.313487477	0.153620899	0.303041789	0.144973308	0.278616381	2229.514256	0.131031773	0.886446001	0.285549703	2116.927993	0.133843361	0.891742743	0.275315585	2510.092498	0.130302763
HdH_259	M	82	1.25	2	train	0	0.603263137	0.737338364	0.810308397	0.630035162	0.6970571	53.52555983	172.3631859	173.8991277	183.1712474	7052.674389	60.66371239	1981.256458	56174.44021	0.33367094	29.11416909	4134.224372	53432.15073	0.369559829	57.90864062	2042.923762	50985.85489	0.326128205	33.96052725	3632.096046	52860.43349	0.359871795	0.435989407	0.174484679	0.443821429	0.188518621	0.435173228	0.169010131	0.424321293	1067.430232	0.166080207	0.926859178	0.431502514	907.4297346	0.175348359	0.937681192	0.423054311	1125.077761	0.163188243
HdH_260	M	58	1	3	train	1	0.48084732	0.769799888	0.87178266	0.515935361	0.5098482	109.5830966	206.8823571	207.5805331	215.7383578	11729.60987	10.72226856	404.90954	11455.92051	0.582648026	4.953795766	785.5146801	11571.76208	0.639129785	9.841874839	391.2147824	11295.50451	0.580592105	5.005341943	813.5127091	11254.02953	0.636774821	0.164892639	0.137876522	0.173426995	0.141553446	0.163123332	0.133014589	0.138318095	3464.139876	0.127333575	0.852758062	0.144201553	3459.27753	0.128730083	0.852900996	0.13506318	3868.243512	0.122431379
HdH_261	M	76	1.25	5	train	1	0.65455762	0.860022485	0.900536895	0.65272963	0.73784155	98.25248279	215.9671414	220.1129337	230.3283174	12711.56218	24.61607549	2581.782952	54097.82574	0.4667516	13.15524481	3779.484375	53667.98067	0.50281797	27.52422075	2537.091647	55291.48616	0.465756666	13.35087888	3740.473778	55380.21296	0.505626839	0.257017401	0.176269263	0.265726004	0.184462088	0.256687796	0.178262375	0.236839371	2708.802679	0.167947762	0.894993142	0.244932805	2338.956642	0.173586022	0.909207295	0.237344552	2663.191976	0.169622766
HdH_262	F	43	1.25	2	train	0	0.832778691	0.979661584	0.981519103	0.894362032	0.9177894	54.40042204	177.5717441	181.7528912	195.9168506	7558.990121	38.64999466	1810.003615	46003.11583	0.354727701	23.95418822	3427.793317	44618.95285	0.382793604	51.32006128	1257.875103	47300.77358	0.34259124	23.18731147	3748.710451	44085.87842	0.387457728	0.439350238	0.15380609	0.446334142	0.155751578	0.43948396	0.154074439	0.414391592	2319.315444	0.14532723	0.852145996	0.419255839	2223.491626	0.146088866	0.857830607	0.413138043	2438.088669	0.144614475
HdH_263	F	64	1	3	test	0	0.810303784	0.486736745	0.531803191	0.337534517	0.27816802	47.71665763	156.45994	169.5828907	193.297619	6206.642745	25.38911685	676.0286459	18691.75814	0.441803334	12.25728784	1458.434961	17975.54712	0.484125102	29.61240673	568.5093558	18741.5526	0.433704934	12.23997483	1477.610356	17957.75817	0.484599485	0.317017365	0.139240512	0.33094407	0.143461599	0.316897314	0.139059824	0.286204617	3335.530551	0.127119437	0.744856018	0.297155588	3076.842466	0.129861873	0.762757138	0.284965347	3370.425557	0.126971449
HdH_264	F	63	1.25	2	train	1	0.675254344	0.551448286	0.842906713	0.550829351	0.63998806	47.42584107	140.668463	153.7349888	184.9523301	5563.981384	21.05258511	489.2248602	6685.710291	0.420763674	9.442090396	1314.102193	6433.517281	0.496842105	17.22343661	628.3636191	6356.110625	0.434344685	9.897850372	1236.728334	6457.677725	0.487760578	0.341992156	0.135869086	0.353008064	0.138188977	0.342147795	0.134966855	0.31308497	1328.190175	0.12826085	0.889326378	0.322779595	1278.086528	0.129633256	0.892765725	0.311986576	1375.378988	0.126566168
HdH_265	F	41	1	4	train	0	0.025360891	0.437247127	0.468434572	0.521551669	0.5574953	87.74674479	166.8056931	168.6503145	184.734472	8091.528961	4.64985451	57.00969932	752.0902037	0.671223958	2.670120898	113.7668394	831.8238342	0.75390625	4.032166509	68.61400189	762.3812677	0.688151042	2	150.495114	871.2052117	0.799479167	0.110710506	0.083477971	0.121841119	0.084412789	0.107081129	0.077615617	0.057660838	8851.961905	0.059934754	0.45337391	0.061806903	9333.374188	0.059092558	0.420878538	0.052867825	10606.39567	0.054449915
HdH_266	M	60	1	3	train	0	0.379433278	0.676259279	0.748627901	0.790914834	0.73399985	53.3414787	167.7320922	171.7631279	194.8624393	7082.287179	95.82654467	6366.081543	221179.5875	0.324161967	49.23092155	9213.631613	219050.0845	0.345804243	104.6675489	6316.548754	214974.7349	0.321275286	49.45571659	9143.181045	214504.7153	0.343239796	0.434978731	0.175590939	0.443692841	0.187724399	0.435761992	0.180273111	0.423901881	944.0152437	0.16906057	0.934932504	0.431344662	781.9524454	0.176935379	0.945967708	0.424316734	897.3998808	0.171901875
HdH_267	F	45	1.5	4	test	0	0.432587063	0.77581954	0.58460772	0.568265975	0.59803003	76.72511574	163.9000247	171.6114918	184.1468944	7900.626175	9.988918531	183.016417	3428.674944	0.56400463	4.337737557	431.4235294	3395.31457	0.639467593	8.319738989	190.7626427	3284.323002	0.567592593	4.273952641	417.789071	3355.022951	0.635416667	0.190507457	0.109306087	0.20495897	0.116857835	0.188189235	0.10614678	0.155625526	4024.400408	0.097238861	0.753903017	0.167858193	3626.031746	0.104785355	0.776792816	0.152645361	4480.101361	0.095765048
HdH_268	F	64	1.25	2	train	1	0.736680096	0.915262818	0.892776132	0.879908085	0.856296	47.82006494	133.9923511	141.7623309	170.2073292	4989.350156	15.91955698	308.4226173	4588.144273	0.445584416	9.53074518	652.8290776	4460.794685	0.498441558	22.58782661	227.2640085	4652.874641	0.429935065	10.54899922	654.2641019	4606.198076	0.49961039	0.334595258	0.12921206	0.355305987	0.132237998	0.336610666	0.127725478	0.306808912	1990.858	0.120750816	0.810961077	0.318840247	1925.610085	0.122158689	0.816095569	0.298413661	2371.167866	0.118788342
HdH_269	F	50	1	3	train	1	0.801981416	0.596460998	0.497224689	0.890511274	0.81516004	37.6879085	94.9299479	115.7309802	172.9344945	3126.019723	14.38567196	560.2845408	10054.85834	0.485359477	7.905460372	1101.267472	9690.981758	0.530261438	20.83991743	350.1476973	10167.83735	0.459117647	8.659394091	1006.373395	9842.337988	0.524248366	0.285520212	0.134120512	0.305677537	0.141736203	0.285410836	0.134027515	0.25002483	1313.442676	0.120542503	0.801704738	0.267078846	1219.971237	0.125360806	0.814423332	0.24976805	1471.334541	0.119636163
HdH_270	F	50	1	3	train	0	0.435429517	0.395736575	0.361163437	0.060524825	0.12307702	54.47240896	114.3104056	124.9547635	167.0789679	4407.691536	8.770128922	153.6363415	2849.248601	0.575770308	4.463088719	336.2056955	2886.110186	0.639355742	9.769439645	139.9108862	2906.550235	0.567366947	4.247879974	350.8699717	2873.007828	0.644117647	0.190349889	0.113659588	0.203178855	0.120204785	0.186610844	0.11370078	0.148375004	2309.24752	0.101020515	0.752478849	0.158055329	2195.181441	0.098521599	0.761670897	0.145214005	2502.008929	0.095989498
HdH_271	F	45	1.25	2	val	0	0.72584069	0.757531643	0.703455448	0.466998696	0.5385808	53.39464286	106.1074674	119.9887033	167.9175676	3980.863503	7.58917509	107.9898924	2291.89599	0.608531746	3.295435452	305.5046206	2404.613554	0.708531746	5.821751324	158.5562481	2201.637582	0.636706349	3.230596176	303.768279	2380.374016	0.705555556	0.142216638	0.094353486	0.151183355	0.097756372	0.140228071	0.093499135	0.112659879	2150.3386	0.088730014	0.745342709	0.119136002	2109.685242	0.088541641	0.748068656	0.109927825	2219.627127	0.084549633
HdH_272	M	54	1.25	3	train	0	0.468998466	0.443647981	0.547803998	0.43170169	0.46941364	81.10661642	232.2695438	232.6779554	234.8129256	12488.43165	88.7729068	7743.995839	144044.4933	0.333022914	40.34701812	10484.53722	141205.0813	0.363015233	73.99201252	8164.175184	139401.0021	0.33734959	45.53144121	9980.499037	148975.6729	0.363240847	0.391437996	0.199504273	0.400235617	0.209658641	0.391401059	0.201084202	0.385348767	1657.404453	0.190141562	0.934977594	0.393687778	1254.105542	0.196623014	0.950751694	0.384669239	1737.240743	0.190446273
HdH_273	F	61	1.5	4	test	1	0.616069874	0.818146646	0.784019172	0.907662034	0.8365622	53.28133087	128.6803731	133.8398405	182.1923461	5084.955784	36.11389922	1240.397239	62347.74995	0.433524293	15.90640942	2775.871712	61527.40986	0.473521371	30.80160154	1484.60394	61447.28526	0.439148719	15.02959551	2916.696299	61560.54855	0.476870983	0.300340843	0.166831296	0.30780633	0.17702601	0.300922949	0.163145585	0.280570777	913.8003673	0.150719139	0.912292221	0.286753308	800.6715887	0.155597045	0.922948405	0.280689085	887.9548309	0.147642819
HdH_274	M	63	1	3	test	0	0.403007273	0.472474664	0.534159303	0.604079068	0.7227627	42.32293053	138.4077945	142.7827279	172.7094412	4780.877284	17.38241578	399.7073131	3725.33295	0.404910833	9.713882619	904.7367381	3690.045147	0.471652915	20.06046434	359.064139	3644.947553	0.398389673	10.01222633	880.4904748	3635.023315	0.468059622	0.38934338	0.137830547	0.404227303	0.140493931	0.393379813	0.137738535	0.360605728	2601.726912	0.129436906	0.74685255	0.371039403	2526.583946	0.130027792	0.75229196	0.357998758	2811.868548	0.12808374
HdH_275	F	53	1	3	train	1	0.505353955	0.412962586	0.475122184	0.594312251	0.6043322	56.34852431	138.4659546	146.885514	182.2089109	5908.124191	12.21272923	192.7678533	3105.176483	0.502929688	7.246875	379.0464844	3187.50625	0.555555556	13.65563779	176.1319112	3200.430562	0.498480903	5.724510718	492.4013048	3144.573159	0.582139757	0.25249251	0.118846222	0.275042445	0.122490678	0.252372451	0.11935034	0.200948391	3365.78482	0.102498669	0.732713172	0.219306667	3063.300735	0.106459598	0.75500925	0.200266063	3404.165844	0.100032416
HdH_276	F	68	1.5	4	train	1	0.646369262	0.625256896	0.592601717	0.332034141	0.42114705	80.9451145	170.7200593	171.2443922	173.7770932	7562.771883	51.81544036	13663.33858	193504.7487	0.424502124	21.58191651	15997.94277	212392.5591	0.46482438	40.46947922	14335.06507	206088.5496	0.43957329	21.26453303	16237.01462	213494.0968	0.467768595	0.250834246	0.202554898	0.256026316	0.222293683	0.250241098	0.1934726	0.239776681	1007.105511	0.194737092	0.933827851	0.244593647	900.6201343	0.213646787	0.940811281	0.239515537	1020.748134	0.188976329
HdH_277	M	70	1	4	test	0	0.074504254	0.641068101	0.617089927	0.419544011	0.43908083	74.06560689	135.9748945	137.7065324	166.2267792	5404.381198	34.96834273	12574.22602	408012.9671	0.522599957	22.31632962	13590.31015	416693.8433	0.538732492	42.9081076	11687.65471	384669.8102	0.502210747	20.01911179	13837.64698	412481.5485	0.540158621	0.188222799	0.184483576	0.196033817	0.210693469	0.188840767	0.180024262	0.178343012	769.4515663	0.17097179	0.928967859	0.184641896	576.5550842	0.188300009	0.946852545	0.178446016	757.0567622	0.167175649
HdH_278	M	71	1.5	3	val	0	0.386281931	0.74472177	0.729593992	0.687790751	0.6899273	43.35890392	119.5880849	144.5772763	185.1719775	4719.259959	11.16195727	484.6330806	4650.568022	0.511059453	5.977686151	973.9742906	4773.068639	0.58086785	11.43412044	443.3521028	4691.629593	0.5041561	6.307654382	912.4820658	4760.969432	0.571499014	0.274738972	0.122358747	0.283189472	0.123401039	0.271833464	0.117796291	0.235391315	1694.56635	0.111363523	0.835772135	0.244748421	1594.950197	0.114407969	0.844391523	0.234592871	1684.862721	0.109879609
HdH_279	M	71	1.5	4	train	0	0.337027041	0.585687995	0.574477136	0.581127703	0.48383167	78.14103362	183.5418297	184.6101127	196.4545232	9238.789341	47.94258299	5336.738155	161004.4646	0.430613633	23.71423199	6805.180407	157125.7347	0.452282872	50.94091854	5154.513673	153413.2731	0.421957968	22.52382278	6931.045112	157788.7267	0.454452492	0.300209057	0.168934077	0.308045715	0.187936998	0.300628302	0.168810867	0.28609116	1270.534631	0.157351426	0.932386135	0.293434887	1061.694144	0.168481304	0.943428245	0.287035401	1220.006909	0.157104333
HdH_280	M	44	1.25	1	train	0	0.050665562	0.467820019	0.455004722	0.167927265	0.21653965	83.56439394	131.227652	144.4049587	180.5071429	6203.936763	3.044160942	34.45436703	795.9911678	0.771969697	1.567708333	87.27604167	935.1128472	0.872727273	2.406779661	51.82485876	828.2391714	0.804545455	1.486556808	87.20641804	905.9887251	0.873484849	0.041885096	0.055093151	0.045893443	0.059114311	0.044514854	0.052867025	0.022721783	4005.457143	0.046801312	0.676223488	0.024281179	3939.185714	0.048265534	0.682882471	0.023915035	3604.222449	0.054757098
HdH_281	M	47	1	3	train	0	0.172840838	0.707725346	0.565501392	0.357659698	0.3912207	54.65176768	163.3549849	169.1260904	188.7754065	6934.544643	9.667870036	207.2062919	1072.019082	0.489646465	4.386638831	488.6592902	1237.530271	0.60479798	8.465185185	251.0128395	1115.202469	0.511363636	4.239867659	502.0504549	1261.2622	0.610606061	0.286339406	0.115828344	0.298980017	0.118438912	0.285712885	0.114317643	0.223034932	5606.412468	0.100067784	0.640274894	0.234174526	5405.490215	0.103820295	0.649695621	0.220907489	5729.873062	0.102592638
HdH_282	M	54	1.25	2	train	0	0.166542994	0.421940833	0.495181471	0.247463092	0.25550485	49.08826446	153.6940994	161.1204218	184.2319392	6059.026259	12.004329	281.3686869	1544.480519	0.458181818	6.059299191	606.7148847	1726.536388	0.551900826	12.39422383	275.3530686	1606.688087	0.45785124	6.009580838	614.9419162	1706.480838	0.552066116	0.331563433	0.123716602	0.350367669	0.127416107	0.334982944	0.126909456	0.271874469	4483.807143	0.112461592	0.668823783	0.28961824	3983.6456	0.118500265	0.702964024	0.27784698	4062.898571	0.116815946
HdH_283	F	67	1.25	1	test	0	0.71929695	0.902087271	0.939682543	0.901493192	0.8816869	61.72967201	185.4660046	187.5372949	202.1919568	8545.646933	24.32998457	1388.98797	20396.72223	0.40367404	14.53317194	2495.844487	19923.04461	0.441113654	40.78310573	714.25913	20784.9976	0.37143402	17.03016432	2270.40804	20082.53392	0.433257056	0.392868039	0.152001923	0.403317725	0.157950756	0.392090924	0.153023061	0.353776494	2765.161301	0.138127083	0.844643265	0.362015653	2545.140643	0.140886658	0.856450585	0.35385823	2745.417615	0.138963778
HdH_284	M	32	1	3	train	1	0.619314238	0.583000183	0.588500082	0.779085994	0.6942246	84.89760665	206.0849789	207.305489	220.0303432	11340.21879	20.6106357	1087.807068	23580.32713	0.446329365	11.82735248	1956.68637	23419.16242	0.484833829	29.63768242	873.5648301	23106.48757	0.427418155	11.26383422	2011.936384	23604.9971	0.488306052	0.294470039	0.176329467	0.306470635	0.183311104	0.293935608	0.175340988	0.263098227	2260.586408	0.159818179	0.903215113	0.271656539	2145.393612	0.163939775	0.90780656	0.260941082	2436.533846	0.158625416
HdH_285	F	74	1	2	test	1	0.702730182	0.974719763	0.975597441	0.980508745	0.9592683	57.10358174	198.8651987	200.7322714	210.8868958	8767.180442	50.46790592	795.8263278	18263.73255	0.328056551	28.07350637	1837.833095	17421.48205	0.365367384	40.55469851	992.7622191	17983.3052	0.335598367	22.30112506	2275.683515	17554.51163	0.381633313	0.45196899	0.158133323	0.466072755	0.161822358	0.453538652	0.159005655	0.423845356	3031.286794	0.147726219	0.835002665	0.436154534	2595.099249	0.150224085	0.858123338	0.428120506	2731.459583	0.148557383
HdH_286	M	66	1.25	1	train	1	0.503603342	0.644988	0.770166159	0.453114182	0.44379303	35.27316017	124.425261	137.8241824	178.3157895	4036.574301	14.34421466	657.6682618	3125.082037	0.422150072	8.781930061	1143.615338	3156.170644	0.480735931	22.70225033	433.9254231	3103.89827	0.387950938	8.523117961	1207.802608	3089.300533	0.486868687	0.40406112	0.136649898	0.413837224	0.139911257	0.404454399	0.137928344	0.343750819	2496.354646	0.124207434	0.721705812	0.354096971	2370.253782	0.126792429	0.733384881	0.344549973	2443.893265	0.12523907
HdH_287	M	71	1.5	4	train	1	0.788590694	0.969427109	0.97531718	0.976333797	0.96850854	32.95281031	144.4933606	147.4087489	174.5520173	4185.156976	68.39612741	864.1722735	16458.12313	0.272635525	33.64521616	2344.027215	15292.94118	0.312971342	55.08505477	1196.114867	16197.48286	0.283470854	28.74866274	2805.37348	15315.07523	0.325514595	0.537510237	0.157341717	0.549355921	0.159890207	0.537288899	0.157415153	0.509875873	1737.650573	0.149221186	0.803422549	0.519143932	1611.013702	0.150686759	0.81662408	0.509242678	1728.018278	0.149875542
HdH_288	M	67	1.5	4	train	0	0.110356341	0.291435599	0.303620785	0.239138976	0.22634423	52.64969136	140.1449126	146.7951542	179.3834862	5700.594876	7.994236311	131.9697406	861.3602305	0.535493827	3.852958757	298.6258219	982.762104	0.645447531	6.477366255	166.6831276	865.8024691	0.5625	4.014150943	309.7122642	1045.773585	0.654320988	0.228882616	0.104742925	0.247718818	0.106669087	0.22888385	0.104401633	0.182860787	5573.818367	0.092454717	0.566742241	0.197121441	5282.760417	0.094063557	0.585121819	0.17940858	5677.657143	0.089753698
HdH_289	M	80	1.25	2	test	1	0.700580412	0.918693602	0.931266963	0.788954318	0.83773786	80.54295139	207.1901128	209.3883059	218.7187206	11081.95354	40.52157612	1849.49616	59820.25598	0.40749504	19.82488541	3369.206862	58071.06794	0.441547619	38.61086022	1855.796828	60796.46055	0.409697421	21.08918376	3189.620663	60122.81062	0.442227183	0.330621975	0.163791704	0.340212128	0.171199949	0.331159905	0.165739952	0.314654957	1834.92736	0.155372385	0.919190992	0.323203552	1523.704399	0.16007372	0.932710388	0.314791468	1836.170017	0.154726226
HdH_290	M	60	1.5	4	train	1	0.70186086	0.665634871	0.511939585	0.50110811	0.52430236	77.70953704	199.7574579	201.5573757	213.6131472	10483.69307	22.75932203	405.1649718	10004.87768	0.437037037	12.11800805	876.8752158	9691.526114	0.482808642	21.87386882	447.1586812	9581.178885	0.439969136	10.37667268	1016.593203	9651.185473	0.495895062	0.306806408	0.151029519	0.320674061	0.152795027	0.307094013	0.148563769	0.273256859	3298.77984	0.135652457	0.848522509	0.286359454	2827.245337	0.13819532	0.869413321	0.276732018	2943.653028	0.135983241
HdH_291	M	57	1.25	2	train	0	0.778941029	0.973248303	0.973963916	0.658398211	0.66002357	59.56254856	135.5670426	143.0679967	177.4338852	5776.986725	16.23743359	431.5365754	14764.6413	0.507018907	9.006937185	871.0662359	14214.98689	0.545091945	17.3655101	379.410668	14580.14221	0.5001295	7.461678068	1007.48341	14108.41654	0.556565657	0.246880954	0.120651977	0.262281534	0.123108569	0.246528927	0.117856034	0.215988645	2903.336596	0.106184142	0.756791282	0.228685543	2740.109608	0.109001253	0.76965555	0.215643429	3006.249971	0.106247798
HdH_292	F	55	1.5	3	train	0	0.335125802	0.694997966	0.522123873	0.386892438	0.4035794	40.44888889	126.9206009	132.7269053	165.7060185	4136.687046	14.26120858	221.2292398	1435.905263	0.438461539	7.199348534	490.865798	1560.092508	0.524786325	12.47969925	262.7157895	1457.763158	0.454700855	6.25158831	536.1264295	1538.149301	0.538119658	0.322195285	0.128295843	0.343054047	0.132225222	0.320457642	0.122143622	0.272130161	4345.523604	0.1125324	0.514591518	0.286008519	3997.461508	0.116071256	0.555026695	0.267459694	4563.111043	0.112288283
HdH_293	M	78	1.5	4	train	0	0.652001651	0.738358974	0.582366347	0.764458299	0.69203955	57.56708365	209.3309798	210.5115154	219.0789407	9320.112224	57.71643793	642.5338974	12924.61521	0.308473389	22.47921319	2033.24111	12410.76473	0.370575503	33.27685795	1167.243838	12888.80235	0.338362618	21.72901452	2004.725062	12546.16204	0.37048001	0.459214927	0.164936887	0.46638423	0.164436057	0.453152998	0.157847231	0.442431125	2886.3422	0.158758554	0.852340357	0.448920275	2873.250189	0.157897455	0.851987538	0.436533213	3392.239782	0.153639778
HdH_294	F	52	1.25	1	train	0	0.118199659	0.482499957	0.459284186	0.509498358	0.52840406	36.61204545	119.7717472	123.6979495	163.1331967	3606.879264	11.28391326	226.2889561	1043.840141	0.450681818	5.810799498	484.7471746	1120.57974	0.542954546	13.13645833	203.609375	1010.7375	0.436363636	5.898431049	496.0891825	1178.765483	0.550454546	0.356204602	0.138649605	0.372271375	0.142472981	0.357742143	0.139827371	0.285975763	3720.28661	0.11772043	0.506476325	0.29822037	3483.284722	0.121167244	0.540185787	0.287499452	3672.738462	0.122908875
HdH_295	M	53	1.25	1	train	0	0.219455696	0.620608151	0.537125766	0.382684231	0.27980745	40.82362082	130.7425693	148.5758495	177.5682692	4689.6368	13.7897084	225.748542	1707.307376	0.452991453	6.095600677	568.1009588	1792.305133	0.551048951	10.54238953	300.6779051	1656.340753	0.474747475	6.075198638	555.7633371	1757.618615	0.547630148	0.307674336	0.12255328	0.324157382	0.132583898	0.307674397	0.127078244	0.268706454	2731.62822	0.111659115	0.740915621	0.285599863	2402.454074	0.116744973	0.769444102	0.270272397	2485.833523	0.117623941
HdH_296	F	70	1.5	4	train	1	0.870935244	0.597188532	0.581958711	0.663924634	0.657049	56.49155259	159.2800296	159.6883142	166.1522662	6043.854233	60.11606586	8972.242711	166052.1979	0.355226809	36.21719992	11277.932	166889.8061	0.37708216	87.30414374	8079.659914	162676.5813	0.342361404	35.77638287	11663.54265	167774.3341	0.380529455	0.38855544	0.184775893	0.39485181	0.205984714	0.388690519	0.188434984	0.370710446	1005.302252	0.176458924	0.918588008	0.375630866	906.751225	0.189939313	0.926437454	0.370293328	1018.344016	0.177279238
HdH_297	F	65	1	3	train	0	0.466123279	0.676023543	0.833885908	0.800016701	0.7393155	83.01210294	170.3933029	181.0527421	201.908905	9078.991515	22.83467412	468.2014565	29032.00014	0.520985294	10.52100754	1195.089896	28198.04407	0.571573529	16.34585397	708.7314584	27862.0577	0.537544118	10.35333919	1150.65353	28251.82837	0.569441177	0.207887447	0.129021132	0.216256677	0.141366751	0.207972607	0.132545819	0.193489254	1910.983018	0.118759736	0.897639306	0.201249807	1675.677429	0.123990369	0.909541937	0.19403509	1881.82088	0.119326221
HdH_298	M	53	1	4	train	0	0.643652562	0.812983215	0.850172639	0.450201392	0.49877518	92.703125	210.1035413	210.9333183	217.4037817	11601.53959	15.74778188	310.5801017	7264.916858	0.497569444	7.697201925	672.0769916	7162.376938	0.556646825	15.66191568	316.736669	7034.37865	0.497668651	7.567528476	612.5980835	7149.462665	0.548710318	0.245331277	0.137647979	0.261747112	0.143525957	0.245962343	0.136188088	0.221402566	3777.958063	0.124695896	0.843526886	0.23672169	3179.079989	0.130466093	0.867831735	0.222773607	3655.110974	0.127255908
HdH_299	M	58	1	3	test	1	0.43948642	0.414737552	0.612398863	0.656770229	0.5789582	37.20766901	139.5492073	144.9019981	179.6462212	4562.373248	24.33856894	357.7495637	2681.5637	0.365433674	10.02683616	964.657839	2516.858757	0.451530612	19.5658005	450.0737636	2525.730092	0.380420918	11.99231192	837.3225334	2601.0216	0.435507015	0.425539162	0.136910474	0.442072411	0.140311573	0.429992665	0.13806802	0.406229595	2261.888485	0.13424957	0.774175925	0.418537147	2196.696245	0.13693605	0.778149947	0.403385011	2463.015385	0.133692297
HdH_300	F	44	1.25	2	test	0	0.109568149	0.716243088	0.491200745	0.365166247	0.33082658	43.39090909	133.0185874	139.7782258	174.0805861	4753.961736	10.01265823	85.23037975	428.7341772	0.478787879	5.37006237	190.1871102	536.954262	0.583030303	10.08121827	82.28172589	487.3984772	0.477575758	4.896551724	186.7575758	512.7011494	0.58	0.317971511	0.11863118	0.335787505	0.123442498	0.31393194	0.118001322	0.252175611	4444.05873	0.106124707	0.579447691	0.261787654	4355.257778	0.110070897	0.577436614	0.241984127	4897.657143	0.101180259
HdH_301	F	63	1	3	test	1	0.074824499	0.388276637	0.513419926	0.235663682	0.27339542	77.75555556	165.7421053	166.6485411	185.0656304	7841.942716	5.070942663	76.2866861	690.5315841	0.635185185	2.637828668	156.2926209	763.5122986	0.727777778	5.169921875	78.66796875	669.4121094	0.632098765	2.58891646	172.7253929	799.6203474	0.746296296	0.145682646	0.092265172	0.165014468	0.094849441	0.141244315	0.08593652	0.08754707	8210.027138	0.069780732	0.499137769	0.102371826	7908.614844	0.070877108	0.517546762	0.087518666	8673.71875	0.068873396
HdH_302	F	69	1.5	4	val	0	0.266698428	0.248665616	0.285429269	0.367842346	0.44869858	36.71485043	126.9726027	136.1060481	173.5550201	4071.542087	12.02934103	505.2722463	2216.62482	0.444230769	7.569714522	931.9557302	2390.446835	0.516452992	15.10912343	379.3250703	2111.0046	0.418055556	6.55954323	976.4025285	2340.50571	0.523931624	0.384007582	0.131882113	0.393328163	0.133142309	0.380819613	0.129946134	0.319622171	2840.993871	0.118042778	0.689538659	0.326185866	2876.63696	0.119563762	0.683420837	0.313911692	3122.418753	0.117013979
HdH_303	M	49	1	3	train	0	0.359250253	0.687361658	0.747177184	0.559970915	0.6273724	104.2434711	206.3409011	207.6660762	214.3864519	11336.39528	30.23761855	3746.645817	143936.1833	0.523441809	12.76646276	5060.351184	138754.7912	0.549815343	22.85884655	3854.573953	140300.074	0.523831507	11.58558266	5305.307465	138942.747	0.554734526	0.21153499	0.142894643	0.21832423	0.149251221	0.212145414	0.143256369	0.196152882	2162.476184	0.13095499	0.905004738	0.201954915	1931.607489	0.133587111	0.915090181	0.19679717	2101.633069	0.131060517
HdH_304	F	52	1	6	train	0	0.139339594	0.379818678	0.537560701	0.363269508	0.36432788	64.81704545	137.4118357	146.4141145	175.6365546	6028.092664	6.451552211	51.58701787	719.523048	0.603977273	3.059665871	141.3739061	833.2768496	0.714204546	5.285075961	74.20107239	794.7998213	0.635795455	3.152542373	132.8918483	823.1711057	0.703977273	0.144959584	0.096034829	0.171006915	0.100758102	0.149654102	0.09156955	0.116112839	4640.850376	0.083398398	0.631281021	0.13637449	4132.605	0.088832942	0.674009959	0.117131551	4400.265414	0.080070207
HdH_305	M	52	1	3	train	1	0.549263363	0.466403782	0.460086405	0.568008184	0.5082961	31.68511905	105.2680693	115.4972083	164.8725024	2920.483439	18.61031674	435.2747511	3378.74914	0.41108631	9.442040186	941.2451314	3236.208037	0.48139881	18.77632535	425.1267248	3202.54321	0.409821429	10.00375235	889.8533458	3327.857411	0.475892857	0.378136225	0.13492837	0.3909097	0.139173261	0.378732152	0.135698705	0.346478513	1675.668405	0.127810862	0.739240588	0.358876587	1528.570855	0.130962336	0.759904365	0.344136731	1726.45641	0.127776907
HdH_306	F	68	1.25	2	train	1	0.809378954	0.957664013	0.967087805	0.837814689	0.84915674	46.98627866	124.9454015	142.6372152	182.9522098	5008.954556	20.08283749	391.3403137	9326.064833	0.456472663	9.030344544	996.238852	8994.102541	0.514955908	17.09885092	439.1983106	9272.897268	0.463527337	9.544603186	1005.004648	9051.358603	0.516014109	0.303803998	0.124073324	0.318341281	0.126355019	0.302095218	0.123737707	0.273936568	2125.072496	0.116557131	0.800310554	0.285752397	2090.246039	0.118360381	0.802211723	0.271282555	2386.081479	0.114964414
HdH_307	F	47	1.25	1	train	0	0.298561079	0.687322378	0.522727847	0.388052702	0.3808155	58.27087912	157.4267327	159.7986849	178.8257006	6606.868932	10.6632239	190.5485061	1608.972704	0.496520147	5.563188594	386.5437459	1619.549579	0.565201465	12.74562072	158.7837014	1617.617669	0.480952381	4.817610063	431.5534591	1661.462264	0.582417582	0.290544747	0.119048482	0.306240989	0.126543134	0.287273363	0.121788684	0.226541753	4335.858311	0.106194525	0.694122195	0.235521313	4378.829915	0.107494274	0.689161662	0.218865334	4895.969054	0.103187748
HdH_308	F	51	1.25	1	test	1	0.669268315	0.407118499	0.450643897	0.563781083	0.6480653	43.11840659	103.1824818	129.5644231	173.0262881	3859.441749	12.35125261	139.5730689	2732.000522	0.526373626	5.726560752	410.1049452	2844.263817	0.613873626	10.12648022	190.9949609	2826.254724	0.545192308	5.616134149	374.2290959	2882.91525	0.606181319	0.21432806	0.107390037	0.236925046	0.112045888	0.211939406	0.103611121	0.18346213	2531.61585	0.099203569	0.698219232	0.20409156	2366.026667	0.104616433	0.714065654	0.18069327	2706.765359	0.09884364
HdH_309	F	69	1.25	2	val	1	0.612062812	0.886220813	0.90492487	0.231955662	0.24834502	52.59029018	130.217271	137.4782871	175.7373563	5152.278901	13.15448617	185.4596357	3022.841691	0.496316964	6.365265883	411.0685122	3050.021709	0.560379464	11.57539418	199.0506329	3007.662669	0.502566964	6.069595645	469.687014	3032.896579	0.574107143	0.255659122	0.119938281	0.275093906	0.124959695	0.257895911	0.120906761	0.211761118	3361.106928	0.106633638	0.690935289	0.230529661	2963.230857	0.10951532	0.726482717	0.217928079	3010.660392	0.106411752
HdH_310	F	58	1.25	2	train	1	0.710582556	0.927210629	0.936751127	0.942058206	0.9020141	65.63748283	192.2404949	193.6414021	205.6471908	9101.750844	35.66604461	572.8850973	16343.60411	0.38643544	14.5786015	1466.622477	15519.99217	0.436349588	28.39785088	637.3252741	15690.26516	0.389886676	16.35772358	1334.447795	15451.82999	0.428725962	0.368807793	0.145975226	0.383904996	0.150671739	0.368982306	0.147189129	0.352281272	2116.03454	0.139649184	0.888412497	0.366507024	1790.304018	0.143405685	0.90501485	0.352658397	2121.741767	0.140023578
HdH_311	M	53	1	3	test	0	0.762817555	0.335245639	0.408184737	0.417350024	0.33575734	49.6599359	127.9929534	138.748527	174.9810017	5008.152145	11.79147837	284.6126533	4268.990316	0.496474359	7.741684665	603.5814255	4322.551044	0.556490385	18.32023043	192.7438157	4262.220603	0.472916667	7.65245516	533.9023817	4342.909144	0.545032051	0.276726424	0.120248486	0.301098008	0.128744283	0.276366392	0.124196998	0.244463396	2727.152172	0.108042206	0.74698822	0.269395221	2102.063029	0.114274576	0.803897789	0.249114678	2284.770616	0.112869194
HdH_312	F	39	1	3	train	1	0.580613035	0.572314501	0.549211502	0.330250442	0.42637745	70.53421875	144.6576923	149.0245049	174.9476655	6427.254767	6.816995137	193.3015101	2841.846174	0.61046875	3.746498278	379.9552239	2896.487486	0.68046875	7.88359231	148.4432447	2625.798525	0.59328125	3.479105489	411.3311498	2913.763045	0.69171875	0.164447074	0.098205667	0.1827705	0.104720938	0.163757996	0.098168415	0.115714681	4110.7434	0.083032087	0.692211187	0.130364129	3812.973333	0.085834724	0.713578784	0.115585894	4217.214055	0.082132017
HdH_313	F	65	1.25	2	train	1	0.265125133	0.569979787	0.573321819	0.538252294	0.49763983	70.60403214	157.7162982	158.8739478	174.6004508	7000.423406	41.40291049	9070.396511	181320.7146	0.443101786	22.39608967	10859.39629	180093.0834	0.466894643	47.5081337	8523.216227	161051.4146	0.421746429	20.84537571	11082.4514	177193.2855	0.467619643	0.275396009	0.187757242	0.282446202	0.219758882	0.275656383	0.186764618	0.259602587	1043.902076	0.173727563	0.926528104	0.265710613	895.283961	0.193695559	0.936942073	0.260162618	1010.303546	0.173444132
HdH_314	F	57	1.25	2	val	0	0.314854274	0.675992012	0.650178671	0.655505359	0.6778464	100.271829	223.4638231	224.0064817	227.018915	12769.46614	37.68049798	5414.308155	130649.4916	0.460457931	17.84007234	6922.60957	124257.814	0.485081379	37.66069575	5376.782012	124425.7001	0.454463448	17.23692266	6940.693752	129326.7342	0.49024	0.270872849	0.172436574	0.27783497	0.182614349	0.2706692	0.172650713	0.256233191	1981.429361	0.151632371	0.923313953	0.262333239	1782.969714	0.155523074	0.930915007	0.255589906	2038.602952	0.151372896
HdH_315	F	53	1.25	1	train	1	0.691070314	0.878650129	0.868700385	0.899785161	0.8954623	36.74031877	98.73057284	118.7130416	179.2985127	3268.471113	18.04571653	526.0727011	10155.0427	0.450649351	9.195835049	1152.632449	10070.21466	0.50174144	23.03493391	400.1695441	10714.94416	0.437662338	10.27346133	1072.703092	9965.349901	0.493476978	0.323223551	0.14477905	0.336008458	0.145270315	0.321584393	0.135604689	0.287404946	968.6237799	0.133310233	0.86128042	0.29853229	880.6828636	0.136313868	0.872923198	0.285894595	1037.003944	0.128597964
HdH_316	M	53	1	4	train	1	0.647759812	0.605107367	0.566219568	0.583070755	0.58465487	77.4756518	174.9224033	177.7235975	199.3971125	8921.031351	11.66209401	369.6971959	6886.870486	0.534044387	5.542067963	802.9814647	6652.373251	0.592867916	13.65956562	297.2396342	6671.171672	0.518368886	5.73027573	789.6209846	6661.884157	0.591952166	0.232147431	0.128757236	0.245799431	0.13195974	0.231367288	0.123302522	0.189551697	2799.187255	0.105011734	0.849106075	0.201096358	2542.690144	0.108509078	0.862345409	0.190936839	2678.552206	0.104409232
HdH_317	F	49	1	6	train	1	0.61691854	0.360031545	0.410160452	0.583443224	0.3367999	48.61538462	116.4710145	123.7048105	158.7427007	3972.170752	7.974231913	135.2200198	1335.201189	0.554395604	3.583263598	327.3096234	1389.276987	0.656593407	7.607920792	135.0950495	1269.663366	0.554945055	4.311345646	263.1565523	1375.459982	0.624725275	0.209231253	0.108154981	0.228144133	0.115001374	0.209511126	0.11038137	0.181735837	2431.495542	0.097617114	0.714717759	0.198987684	2149.765212	0.107836716	0.748022372	0.179997168	2492.223594	0.098117903
HdH_318	M	45	1.25	1	val	0	0.691249268	0.369742513	0.389285058	0.066893399	0.08894999	31.45617997	174.8134851	177.7537358	199.418519	5069.437961	50.17827569	1304.033331	7744.229003	0.251593137	28.82937565	2995.194023	6958.247423	0.30227591	64.24730631	984.9696548	7597.156417	0.238848039	28.95733225	2965.493487	7021.037515	0.302398459	0.625389109	0.171464452	0.632241792	0.172333374	0.624979346	0.169798828	0.595870761	1133.265546	0.162185092	0.898251357	0.602004697	1034.47541	0.163107856	0.906781759	0.596659476	1092.694045	0.161872378
HdH_319	F	51	1	3	train	1	0.659175683	0.958191454	0.931637526	0.876155794	0.89690316	30.4908001	76.93842151	98.73930873	156.0070258	1886.22466	22.11713412	798.8110236	21850.63304	0.456048196	11.88018294	1460.32877	21441.49066	0.48992462	25.11105925	637.1722402	22217.7341	0.445052825	11.76369183	1678.752081	21510.98353	0.500964506	0.304858457	0.1484679	0.315975696	0.15422837	0.305167573	0.15048125	0.271315516	810.6261538	0.133186601	0.795595975	0.279811844	764.9292468	0.136684748	0.806213308	0.270708911	826.0963725	0.133538127
HdH_320	F	57	1	6	train	1	0.660805862	0.711853683	0.693410277	0.621372461	0.58390325	74.35232609	194.2959836	198.3590455	209.1538088	9819.129649	24.34252799	1109.693994	29422.69253	0.437793478	17.94437812	1794.587658	29008.66458	0.464315217	42.9345627	687.3056902	29605.08419	0.412608696	16.34698537	1837.901454	28946.39968	0.466565217	0.335809346	0.149858077	0.346543589	0.154490253	0.332930747	0.147646799	0.311136607	2373.477432	0.136953059	0.882154926	0.317452767	2436.675781	0.138373764	0.878559303	0.304440666	3022.061772	0.134143798
HdH_321	M	46	1.25	2	train	1	0.870210651	0.922053158	0.912087619	0.901607335	0.9378411	39.41242009	222.1408034	223.9710596	231.7637955	7550.747877	177.2259269	5148.192979	75734.68961	0.191440186	94.72529862	9764.362091	71722.42219	0.217096679	162.4340491	5429.500208	74150.74402	0.192759729	96.96622178	10016.94167	72593.9506	0.21886044	0.655050401	0.192366706	0.658914991	0.19386773	0.653954224	0.191808663	0.645783214	922.8123869	0.186974967	0.940437506	0.649425837	859.7482083	0.188139993	0.944386331	0.645202371	970.0585591	0.186796399
HdH_322	M	76	1.5	3	train	1	0.762280218	0.983149171	0.982743204	0.969145656	0.93386894	57.06180894	175.223356	184.003766	211.1810392	8175.26455	57.77097325	1490.920226	63149.27024	0.347422764	31.88276785	3368.12658	62297.95029	0.382674797	54.05690708	1648.146695	62267.62264	0.350735772	31.0682588	3343.414869	60706.82416	0.379235772	0.409143127	0.164162582	0.420580209	0.168041518	0.40889705	0.164749884	0.396088956	1460.504173	0.158499236	0.913608355	0.406511844	1259.233158	0.161077081	0.925290726	0.395758835	1516.719454	0.158290733
HdH_323	F	58	1.5	1	train	1	0.785522861	0.929031909	0.95579356	0.869421959	0.8844078	30.56105477	152.3190207	157.5508433	178.6075972	4217.695275	61.84479371	1756.297053	17899.62908	0.25811359	34.64410544	3462.763399	16828.52709	0.289198783	84.45814519	1152.137478	18594.10052	0.243323191	38.46715668	3533.322303	16975.20174	0.290914469	0.591345981	0.163750092	0.60140439	0.167390149	0.592913467	0.166302773	0.561008793	1800.510168	0.155924243	0.796097819	0.569193975	1624.848142	0.158132791	0.815066207	0.562302919	1733.588417	0.1573023
HdH_324	M	63	1.25	1	val	1	0.38341934	0.762397766	0.705553234	0.372012168	0.33097878	96.97066822	211.6172107	212.4480143	219.0833409	11950.73041	12.1794778	533.1181891	9136.565567	0.531196581	5.69348659	1007.888228	9146.305456	0.588111888	13.69987831	410.0794037	8866.30362	0.510800311	6.005994006	994.9684316	8945.835165	0.583333333	0.229164951	0.148354212	0.238935657	0.152940951	0.228693203	0.149360675	0.188762247	4465.15695	0.134823879	0.816943055	0.197617919	4105.256195	0.140199878	0.831339446	0.189263133	4393.708508	0.136308132
HdH_325	F	72	1.5	4	train	1	0.565036166	0.814671755	0.735014439	0.768568814	0.7269451	54.21706944	224.5691997	224.6185259	225.4362864	9321.0768	106.4551692	2124.992595	44151.0312	0.264336169	40.91418219	4870.930073	41025.0121	0.30491327	71.10169545	2766.44309	42695.36962	0.275527602	50.87442943	4103.645375	41851.36505	0.295396419	0.532219021	0.172022398	0.542491355	0.174905447	0.534299901	0.172781821	0.526776013	2039.610715	0.168651679	0.894534368	0.536720035	1552.962739	0.171270739	0.919453204	0.527671128	1977.926468	0.168686511
HdH_326	M	29	1.5	4	train	1	0.415703331	0.7002123	0.779531538	0.491278738	0.5252645	40.80966469	118.6819612	137.6185601	175.97875	4279.692928	12.23212628	429.1091922	3314.280223	0.482786444	5.767069534	962.3498666	3366.541987	0.571185225	11.1069989	456.9842433	3172.189813	0.489331182	6.097592091	899.3463562	3351.162335	0.562219832	0.290712724	0.11973414	0.301470076	0.123087838	0.290391054	0.119822008	0.250490175	1858.535256	0.110255226	0.80318884	0.260361312	1784.936027	0.115418242	0.809508108	0.248680145	1928.444872	0.11020017
HdH_327	M	63	1.25	2	val	0	0.566388171	0.846141696	0.882442951	0.852918446	0.84110206	74.64766231	172.6026532	178.6380022	194.3351446	8748.624247	25.80376683	1996.497255	56658.37965	0.466575824	14.33257459	3209.207978	54843.17365	0.497535126	30.83954624	1647.169708	51070.88821	0.440437258	14.13213528	3212.258101	54782.49572	0.496741764	0.278760837	0.163811963	0.286484079	0.180745954	0.278464373	0.161598779	0.255376735	1559.811099	0.144437517	0.913097783	0.261380402	1451.885676	0.154579673	0.9187947	0.254692481	1587.423285	0.143541958
HdH_328	F	65	1.25	1	test	1	0.744112325	0.919650316	0.945595562	0.474602342	0.43017906	50.53202614	133.0358987	136.636807	170.0197336	4981.302756	15.96619718	215.1593561	3233.484105	0.464052288	6.565042017	628.572437	3391.35563	0.555555556	12.25628426	319.6819127	3369.995275	0.494024276	6.097471723	667.3443114	3331.638723	0.561344538	0.272302806	0.120742113	0.291674648	0.125303549	0.270593938	0.117224925	0.232165783	2619.701049	0.111022196	0.754806415	0.247496119	2410.801068	0.112755227	0.772343428	0.229654701	2731.323427	0.108853418
HdH_329	M	52	1.25	1	train	0	0.085536381	0.439075619	0.382188797	0.409985244	0.45586413	72.69135802	162.0055066	165.8449259	191.7654517	7832.256839	6.253367003	70.67508418	792.8619529	0.586666667	3.60162003	156.4904271	842.083947	0.670617284	6.015497553	88.03262643	801.6101142	0.605432099	3.211621234	172.7675753	876.1047346	0.688395062	0.173082642	0.09553536	0.193010494	0.099364851	0.174064563	0.096483865	0.142178006	6982.495443	0.085539359	0.590387285	0.15315	7152.77125	0.08928804	0.579240593	0.133576287	8127.197917	0.086400868
HdH_330	M	56	1	3	train	1	0.682057972	0.946514308	0.931382895	0.940738261	0.9592716	63.47498323	188.1362813	191.1425277	199.3392431	8570.075817	52.75957637	1921.378578	85838.9895	0.368713097	28.59615578	4017.137925	82309.61635	0.399342458	56.71089615	1901.515112	85101.08772	0.367619431	31.09390919	3565.477758	83183.80428	0.393820451	0.397434156	0.153112998	0.405395954	0.15524439	0.39749478	0.15220774	0.385880445	1429.779752	0.147197383	0.91869112	0.391894093	1367.057751	0.148206624	0.92198983	0.383449514	1588.785078	0.145735454
HdH_331	F	67	1	3	val	0	0.551042249	0.707494557	0.71936357	0.777468264	0.7291156	75.144952	209.7674329	210.2300062	212.3335052	10337.27467	67.75309613	5233.738745	191603.6753	0.375369074	39.6890456	7193.012152	185849.1996	0.39419501	81.09276771	4869.416123	190742.9308	0.369033559	35.65225977	7170.746465	186566.2529	0.394479275	0.384402467	0.159860546	0.392017864	0.164917035	0.384788647	0.160477879	0.370481275	1548.639946	0.151703525	0.926475286	0.376925592	1306.676332	0.154429426	0.937847747	0.370668028	1526.695356	0.151998494
HdH_332	F	77	1	3	test	1	0.568016813	0.559557438	0.580536366	0.661309123	0.68521047	60.14105103	147.7071887	149.1798117	191.1658409	6352.85053	51.14699656	3757.089653	117424.8859	0.415813913	23.77442593	5247.236398	115752.64	0.443718228	43.03942374	3877.829142	115677.7831	0.418165863	24.56495002	5385.307304	112117.0811	0.441952202	0.316586354	0.164754511	0.324532232	0.175245788	0.316678487	0.165018704	0.303692991	1055.31497	0.160641881	0.918847751	0.310492104	906.6157662	0.170138661	0.930117388	0.30339191	1067.666404	0.160652333
HdH_333	F	61	1.5	3	val	0	0.412712931	0.603557944	0.523632467	0.714217901	0.62352824	39.66652422	136.3268054	144.1931514	175.9577528	4632.821273	19.23210099	425.9644725	3062.887827	0.39494302	8.575820278	1091.471771	3210.909252	0.481908832	16.4282476	512.0866609	3330.784133	0.408475784	9.432634731	1048.023353	3252.464371	0.475783476	0.404026731	0.135619865	0.412773072	0.136482023	0.400934294	0.134086171	0.361837501	2303.697419	0.129344666	0.77570892	0.372052481	2169.826507	0.13122681	0.787235169	0.361228919	2317.226008	0.129567969
HdH_334	F	59	1	4	train	0	0.334980793	0.654260814	0.593894184	0.516184509	0.4415072	30.35123967	108.5838816	121.1006979	169.8042895	3048.640634	13.26371308	252.9187764	1025.485232	0.435261708	5.897133221	564.4595278	1142.374368	0.544536272	10.35874439	318.3751868	1025.154459	0.460743802	5.884711779	578.7059315	1139.249791	0.549586777	0.349107626	0.124488216	0.36544675	0.128961022	0.351285484	0.124276233	0.293948418	3324.320349	0.113515757	0.532435652	0.310354952	3131.067898	0.118126837	0.553399103	0.295515481	3399.841279	0.116931457
HdH_335	F	44	1.5	4	val	0	0.373805656	0.701663911	0.492211699	0.415810019	0.37542245	73.90746753	127.6476369	139.4102151	175.2794118	5679.281481	5.550120289	63.72012831	1965.280674	0.67478355	2.500533239	172.350871	1999.108781	0.761093074	3.817767654	108.23918	1881.71754	0.712662338	2.132042862	206.3024542	2030.01832	0.782738095	0.090506539	0.082147893	0.09463648	0.08291429	0.08683307	0.071388051	0.062327491	3382.951505	0.064261495	0.711075086	0.063865056	3708.938141	0.062523713	0.681016327	0.057953043	4387.179933	0.057128707
HdH_336	M	47	1	3	train	0	0.243509559	0.335471809	0.433806866	0.226814568	0.3064822	62.48169192	132.105474	137.2633073	168.0912647	5347.092468	6.237218814	119.2269939	1342.01227	0.617424242	2.932090546	267.8104749	1422.262317	0.711174242	6.685625646	109.762151	1322.247156	0.610479798	3.076853933	249.6031461	1430.912809	0.702335859	0.160823846	0.097186505	0.177631167	0.103021873	0.159962655	0.094779196	0.108306957	4741.63004	0.078471139	0.575666247	0.124997417	4006.920833	0.080982261	0.636857731	0.114597322	4392.499605	0.078720628
HdH_337	M	63	1.25	2	train	1	0.502719858	0.927613974	0.868980885	0.893973172	0.72220886	66.54233842	185.1086869	185.4781199	195.7179193	8578.469268	16.38603298	308.3239573	3932.08988	0.449237473	9.255968745	605.9619447	4035.024598	0.501888163	19.581684	218.2888293	4233.092922	0.432970225	10.18945848	616.3496029	4041.236245	0.502904866	0.341114686	0.128535848	0.355646651	0.131523547	0.343874285	0.130901341	0.296531392	3890.946273	0.118037009	0.786650776	0.308277839	3506.961356	0.121466018	0.806253746	0.297441601	3759.779328	0.121077806
HdH_338	M	74	1.25	2	train	1	0.470317653	0.970542669	0.96678853	0.891017854	0.8780443	43.56153274	81.27294308	107.7903087	171.0582619	2666.49922	10.39284563	780.1382997	30997.96708	0.599866071	6.034956305	1246.860505	30929.3636	0.631741071	15.00892995	539.7794869	30965.51288	0.576577381	5.411046103	1337.961526	30555.19106	0.635863095	0.161626263	0.127075567	0.174051133	0.134258767	0.16215055	0.127646068	0.133637391	967.9488491	0.107362434	0.823409867	0.143141547	826.9699169	0.113422906	0.848523581	0.134522876	1029.13746	0.109210309
HdH_339	M	49	1.25	1	val	1	0.832076311	0.932213902	0.905793071	0.691609085	0.7116223	31.36772727	118.7629682	127.9797711	171.2780749	3384.257545	39.6448977	684.9930322	10382.47957	0.326177686	23.44781219	1650.169845	10486.86201	0.374917355	40.77796032	689.5659042	10708.10059	0.326983471	21.93495401	1735.133596	10247.43014	0.377355372	0.477296474	0.152327187	0.489112389	0.155949617	0.47611902	0.151100209	0.451073349	1300.787283	0.146475569	0.81684178	0.460646366	1294.252971	0.148057451	0.816507708	0.449045514	1480.606061	0.14560266
HdH_340	F	41	1.25	2	train	0	0.249058881	0.874041021	0.860964417	0.91614157	0.90116	90.05455721	164.6147483	166.1843241	183.3464591	7854.360824	4.722029321	214.4158951	3709.822145	0.670200388	3.033753775	380.8145319	3934.312489	0.727731092	7.128947368	139.534413	3792.584211	0.638655462	2.902819649	390.2030502	3892.247384	0.729023917	0.129383364	0.093091571	0.141815828	0.101457573	0.129786298	0.095050231	0.084613359	4437.502911	0.075231011	0.718252075	0.093750089	4163.018452	0.078840661	0.735482896	0.085236382	4472.098805	0.074897233
HdH_341	M	74	1.5	4	train	1	0.674731919	0.761580825	0.73604852	0.899874747	0.8366102	60.34323077	185.8034107	186.7639574	200.9718494	8380.133321	27.16949153	560.2102754	10010.03072	0.387282051	16.19271431	1120.381743	9599.522443	0.424435897	31.07299221	469.8309048	10028.59498	0.378333333	13.10216248	1317.315137	9644.53384	0.438717949	0.394138296	0.147374309	0.406164894	0.150334756	0.397174198	0.149132096	0.353181956	2564.076102	0.131742981	0.854856286	0.36326467	2330.865111	0.134360532	0.866981923	0.355769811	2383.408983	0.133580012
HdH_342	M	61	1.25	1	train	0	0.263945297	0.445200533	0.455996394	0.489784181	0.49558243	70.91550496	169.7016937	171.2507481	191.8268855	8168.067081	59.26677424	10748.57836	311012.901	0.410964472	36.70256594	12641.64827	306035.8894	0.426880384	80.35254904	9542.993294	264049.6539	0.381560432	33.15731352	12779.29006	309048.0654	0.429108431	0.316568848	0.186775083	0.32343464	0.217013021	0.3164138	0.180398129	0.304608438	879.6321496	0.170054125	0.947040905	0.309878039	753.2821345	0.186554531	0.954596665	0.303171667	966.4578873	0.164143476
HdH_343	M	58	0.75	3	test	0	0.786154798	0.859749913	0.777057052	0.794969857	0.8331701	49.16871154	117.7826047	129.0699518	171.3122668	4461.414796	22.28733939	245.4638677	9038.792782	0.467033597	8.520730504	834.9626287	8971.723311	0.542063219	14.70799634	442.3755532	9241.166031	0.500936437	9.056412797	814.1686014	9013.340317	0.539999236	0.256441564	0.122212222	0.274638711	0.12729464	0.255609897	0.120398147	0.234248832	1263.668784	0.118101102	0.865769111	0.251083323	1060.943615	0.120166	0.886549209	0.234045384	1250.333276	0.114425176
HdH_344	M	59	1	3	train	0	0.766786153	0.586926818	0.492147744	0.428092301	0.35992378	20.99166667	57.68712458	87.97734628	164.6632653	975.2402715	15.6349539	252.458508	2906.822716	0.451893939	8.741519174	537.7743363	2968.973083	0.513636364	17.42706038	181.5363596	2923.417364	0.429734849	8.34613936	480.8821092	2924.771751	0.502840909	0.331855708	0.153020646	0.35223402	0.162695145	0.329002797	0.154047927	0.291595678	533.4090808	0.140469512	0.738245738	0.308713738	469.8753247	0.145089843	0.769849519	0.288999655	563.5099668	0.141534365
HdH_345	M	56	1	3	test	0	0.204472595	0.361949295	0.320008099	0.419500411	0.45608723	64.22922078	128.5052016	137.7962154	175.4754558	5502.461744	5.553427419	111.9627016	1398.559476	0.644155844	2.964779313	229.9041462	1547.558181	0.728246753	5.405460061	108.6653185	1378.938322	0.642207792	2.618964004	249.2598771	1534.719052	0.73961039	0.134231276	0.091196461	0.150175	0.101926455	0.135324006	0.091385062	0.085837525	5140.037037	0.074665241	0.552789808	0.09821586	4783.309921	0.075673938	0.583233974	0.086807567	4955.904527	0.07590662
HdH_346	M	66	1.25	2	train	1	0.213902064	0.345395833	0.344644815	0.456172049	0.4855217	38.93571429	92.12073864	112.8195021	165.3963415	3015.220867	6.045908184	85.04790419	679.7125749	0.596428571	2.978867287	182.3034658	743.6644125	0.704166667	4.628787879	113.25	648.844697	0.628571429	3.145051194	172.4641638	739.052901	0.697619048	0.157337908	0.10977924	0.180026042	0.116533583	0.16593589	0.111744788	0.138443328	4052.91133	0.096639097	0.429983467	0.161271101	3410.316667	0.102594735	0.514703873	0.143945093	3811.045156	0.093467899
HdH_347	F	61	1	6	test	0	0.755927831	0.916036427	0.907797456	0.885339439	0.93845767	27.89488304	156.7456121	159.7664234	191.0450651	4158.441569	90.00845288	829.7177808	10440.5814	0.223272196	46.8970713	2337.245273	9508.126977	0.26638756	90.48824507	886.113631	10167.06815	0.223870282	51.46906625	1945.531038	9462.251956	0.254784689	0.619932054	0.167036907	0.638127406	0.17112787	0.620283094	0.167631889	0.612523505	1392.788779	0.167559178	0.842405769	0.626239002	1076.482163	0.169434757	0.877173181	0.606916312	1704.135431	0.164657284
HdH_348	M	37	1.5	4	train	0	0.479983939	0.69493264	0.571100831	0.542195618	0.41828752	28.45902778	69.30663812	96.06790698	156.0942029	1576.504571	7.417535254	237.8914776	2053.632128	0.566319444	4.11697185	440.6408855	2103.516535	0.635243056	11.15897776	135.1055426	2008.442416	0.523090278	4.2099752	423.8040783	2079.635437	0.630034722	0.237999311	0.125474327	0.25241941	0.123456535	0.236702766	0.117746976	0.175749391	1379.208042	0.11386081	0.581825167	0.185936341	1332.262757	0.113796687	0.59855494	0.174166636	1416.33418	0.107733328
HdH_349	F	65	1.25	1	train	0	0.225021318	0.798181176	0.602829456	0.343520492	0.35388935	76.10222222	152.5022272	162.7897311	193.1840708	7774.03844	4.851535836	69.26109215	849.9232082	0.651111111	2.424778761	160.120944	934.4247788	0.753333333	4.566164154	82.46566164	785.4438861	0.663333333	2.420821114	165.973607	926.7595308	0.757777778	0.125057644	0.085318673	0.1387875	0.098222673	0.119616191	0.08522164	0.08578249	5940.709077	0.07202896	0.64559575	0.095019388	5815.999286	0.07111339	0.651486067	0.07904288	6886.364583	0.062553709
HdH_350	F	55	1	3	train	0	0.102385977	0.359464616	0.36918813	0.431185782	0.4588878	62.15743802	121.6801619	132.5200373	170.8817829	5029.190503	6.018555335	56.00463883	1101.129887	0.623553719	4.087697929	109.3861145	1144.655298	0.678512397	5.290909091	71.6	1054.535065	0.636363636	2.75893887	150.4717416	1121.192618	0.716528926	0.144015934	0.094124887	0.153167769	0.09713925	0.154309654	0.099386373	0.10607867	3764.373158	0.075801233	0.644931613	0.1147835	3366.1585	0.080957887	0.682886266	0.119020499	3100.371579	0.080849014
HdH_351	M	70	1.25	2	train	0	0.129558427	0.358850718	0.335965931	0.402096003	0.47040895	87.32595041	156.0910165	158.7437916	179.533557	7234.462351	4.809801067	82.82920912	1540.672004	0.681322314	2.245798319	213.8176471	1765.105042	0.78677686	4.13956702	117.1234454	1653.378627	0.71768595	2.096760797	232.1254153	1745.975914	0.796033058	0.083521006	0.067257933	0.094804099	0.075929119	0.083959481	0.074376698	0.049885069	5973.797083	0.06188929	0.579353944	0.0571728	5561.0744	0.062812717	0.60827457	0.050249653	5751.70625	0.060369383
HdH_352	M	59	1	3	val	0	0.237090331	0.621681929	0.543371737	0.412968606	0.36739558	46.82616893	94.67119357	115.9010181	172.7331606	3426.910394	7.999680613	200.2056851	4437.090067	0.590309201	3.969804871	480.7815126	4562.319185	0.661858974	7.212045949	262.3716237	4514.855635	0.607277526	3.343188726	579.781984	4537.56756	0.682315234	0.161728309	0.110800276	0.171717663	0.118702612	0.16055922	0.113630783	0.119165161	2061.549313	0.093393936	0.713599642	0.127193969	1962.790582	0.096774492	0.725952913	0.1199266	2122.713098	0.093165905
HdH_353	M	59	1.25	2	test	0	0.694127685	0.948530436	0.914955735	0.232465476	0.26474065	66.42049851	211.428312	212.8518179	220.184368	10301.01632	51.22114284	930.1508145	18708.71736	0.335726687	19.94190236	2168.159976	17851.87095	0.38890129	36.29886829	1322.598753	18133.24891	0.353931052	21.21495927	2089.747322	18057.96081	0.386631944	0.412685415	0.171129471	0.426321609	0.18094153	0.4127352	0.170643679	0.396102511	2845.03486	0.161744717	0.867679568	0.40843137	2371.319883	0.168359387	0.889131433	0.395949853	2899.27385	0.161432494
HdH_354	M	54	1	6	train	0	0.850345396	0.725743234	0.807028711	0.890134156	0.80625236	37.46655093	127.7308886	135.6933342	165.722602	4010.281718	48.05784555	502.7803246	14383.80935	0.33614418	22.28236524	1339.2116	13814.36843	0.379447751	40.32139428	624.2725178	14454.23612	0.344378307	21.96114902	1376.812003	13646.99018	0.380472884	0.43326719	0.14721309	0.453933406	0.152922931	0.436116064	0.149346641	0.41061816	1543.44518	0.141756495	0.816855886	0.430009547	1272.077813	0.146750974	0.847835565	0.413977364	1436.468801	0.142916689
HdH_355	F	54	1.25	1	train	1	0.132198925	0.299714923	0.280469537	0.4263511	0.45535386	63.71890909	128.049744	143.0087032	181.8056872	5831.090079	4.87360179	104.4753915	1171.817673	0.650181818	2.803625378	198.7945619	1289.08862	0.722181818	6.039351852	83.09375	1254.403935	0.628363636	2.415647922	227.9056235	1319.05868	0.743636364	0.15287414	0.088932471	0.166821345	0.095761451	0.150587313	0.100121168	0.091051097	5424.884722	0.071257055	0.560736572	0.09724484	5176.968	0.071793597	0.580081965	0.086935014	5479.277778	0.067810322
HdH_356	F	72	1	3	test	0	0.859535563	0.369024217	0.508840382	0.366348833	0.46230945	33.92488163	83.19831101	97.61443559	156.3619424	2136.64386	21.66403665	447.4320692	14754.35811	0.465080492	11.66872428	936.1620838	14359.93752	0.50625	23.30602608	409.7884201	14611.53988	0.461221591	12.19746647	976.9966468	14215.34575	0.508333333	0.285174023	0.131768001	0.300679774	0.137888565	0.28353272	0.131106786	0.261311934	1095.462585	0.121147077	0.754016538	0.276050577	991.5709667	0.126924254	0.776163808	0.261073527	1110.812339	0.121524429
HdH_357	F	53	1	3	train	1	0.508154973	0.823487103	0.782987833	0.683912933	0.741305	97.711606	197.313185	198.0658602	203.406991	10626.01605	15.14755344	1324.644413	28670.84971	0.525276714	8.352608644	1965.287316	28597.90957	0.564801511	19.09012412	1257.742323	28274.49092	0.517680396	8.083469493	2037.267448	28866.13463	0.569949979	0.207572362	0.154488051	0.21833535	0.176009119	0.207456339	0.160697356	0.183867373	2980.012565	0.141855858	0.86080836	0.19230337	2581.9643	0.154592008	0.879291785	0.18350627	2957.079078	0.145227483
HdH_358	F	54	1.5	4	train	0	0.274346281	0.926771164	0.91506052	0.653048396	0.8272554	58.86028928	145.217356	147.7972466	173.4458846	5979.991329	10.41119145	185.5595725	2052.669286	0.522846811	5.425613079	418.2997275	2144.219074	0.603221565	10.58812441	185.4743952	2068.37983	0.523175542	4.738660907	438.6236501	2114.308855	0.608809993	0.245983376	0.113810259	0.262041742	0.114935303	0.250351742	0.112434617	0.193744016	3314.374802	0.099899902	0.741450948	0.2071181	2892.1875	0.102635858	0.772444682	0.198297115	2954.534722	0.099740273
HdH_359	M	69	1.5	4	test	0	0.573701811	0.751254916	0.774662793	0.707789719	0.68155235	74.07031692	164.2137837	166.1355519	173.0260533	7401.360219	45.43658945	4035.670394	179682.4823	0.440622597	25.30793767	5566.33383	181449.0529	0.465166224	48.54245582	3950.634111	169756.4813	0.431447985	22.51367549	5888.245465	182820.4128	0.470332158	0.270111339	0.170578829	0.278757927	0.203008161	0.270271605	0.16912941	0.256732983	1208.953615	0.159893884	0.919382239	0.264410584	968.4145255	0.182563245	0.935385496	0.256685464	1210.749339	0.160541685
HdH_360	M	65	1	3	train	0	0.289582949	0.314272791	0.296421736	0.390597731	0.3548211	57.40869342	134.9479261	146.1452991	174.4755965	5670.153186	11.73366337	153.9123762	2760.730693	0.519547325	5.633232889	394.1898407	2826.800689	0.597479424	9.119261713	220.6748699	2771.585897	0.543467078	4.579111945	475.9080675	2771.2931	0.616898148	0.229222674	0.111071954	0.241763485	0.12161078	0.224829828	0.114985793	0.18358873	3606.728495	0.098032942	0.701048871	0.191934638	3488.297534	0.100833739	0.708919481	0.176738581	3796.546066	0.095953521
HdH_361	F	46	1	3	train	1	0.728105619	0.914482236	0.884539664	0.984177232	0.9713358	50.69903576	107.3712519	125.2304129	177.9916049	4256.961437	18.99688748	407.5430679	23563.36471	0.518197756	8.737927658	1169.067201	22951.81064	0.572896213	14.10477858	688.633664	23246.67406	0.540778401	7.94773372	1289.267186	23063.32899	0.580960729	0.212317692	0.123449821	0.222906644	0.127856907	0.212024163	0.121640796	0.193281682	1285.405919	0.111132782	0.855281702	0.201086884	1274.98177	0.113322827	0.855901623	0.190969607	1483.267881	0.109120961
HdH_362	F	67	1	3	test	1	0.720478793	0.681966245	0.572694957	0.790887833	0.66530836	39.64564951	118.4525775	134.7439493	179.4413566	4220.551703	24.66789272	215.5106513	4427.922299	0.399816177	8.234207969	939.5485909	4709.072886	0.504411765	12.68507103	568.0552131	4736.788529	0.457230392	8.80672888	900.262279	4746.524312	0.499019608	0.327947729	0.126353741	0.34420678	0.130592812	0.334261804	0.130469357	0.311171397	2728.260587	0.121753748	0.690213622	0.326362035	2341.423445	0.126645646	0.731825698	0.317086239	2362.731272	0.125370597
HdH_363	F	62	1.25	1	train	1	0.54842385	0.866449237	0.810787022	0.780815899	0.79390603	39.24803313	133.4476928	138.7853933	166.1071199	4248.203904	15.54896586	365.1420384	2254.776227	0.415424431	8.628227195	711.6845955	2226.951377	0.48115942	23.08882208	201.7608636	2223.07871	0.378778468	10.7621195	591.9866967	2263.54566	0.459109731	0.401509864	0.13502957	0.41822218	0.138461425	0.399395466	0.135856356	0.361019258	2490.370442	0.128831029	0.727257523	0.377009126	2179.647107	0.132299435	0.759343386	0.362625728	2376.585561	0.128501519
HdH_364	F	58	1	6	train	1	0.615104691	0.826201975	0.792307138	0.90229243	0.77888817	55.35420259	185.4531447	188.7697811	205.6248526	8131.772026	41.99633891	636.5424686	12531.4546	0.343390805	19.56465201	1627.298901	11796.79817	0.392241379	35.56996235	763.4106452	12002.20924	0.348221983	18.08951965	1644.189138	11944.46143	0.394827586	0.420457153	0.156696584	0.435226345	0.163137783	0.422127675	0.159643655	0.392631611	2514.980727	0.147350235	0.853163479	0.406537767	2139.136233	0.152410717	0.873951991	0.396702716	2195.609759	0.150252366
HdH_365	M	58	1.25	1	val	0	0.505618926	0.768099964	0.84255904	0.741638124	0.64018595	84.00890269	204.5117207	207.8121917	217.9367403	11112.4974	19.72947685	811.4459956	19477.15201	0.46468254	11.58357384	1357.527418	19016.51709	0.496187026	24.45727107	641.625324	18962.08182	0.445979986	11.48490437	1514.405464	19029.20239	0.505175983	0.299533967	0.152727013	0.309176255	0.159573995	0.300981471	0.154533902	0.269374849	3364.336076	0.135904313	0.852218234	0.275614365	3195.478264	0.137770827	0.858994768	0.268669498	3452.664397	0.135397308
HdH_366	M	67	1.25	2	train	0	0.631671643	0.554973841	0.598577917	0.273466408	0.2746199	87.45248124	216.0092083	217.0318855	222.4507752	11888.71097	23.86871718	299.610867	6774.156361	0.451755023	9.600355406	742.9421998	6481.144033	0.517647059	15.58889455	469.1978604	6255.152827	0.475187606	8.680829678	838.0553728	6443.188048	0.529847495	0.26907244	0.151959478	0.288057889	0.157622966	0.268476504	0.149686324	0.23909349	5055.404884	0.132687176	0.795942014	0.256114353	4259.901603	0.138417357	0.826884898	0.238466209	5060.379644	0.133297818
HdH_367	F	62	1.5	4	test	1	0.841682947	0.985080302	0.979654253	0.976825714	0.9699501	60.68169874	168.1220865	172.9340686	195.1794002	7596.636473	47.20287342	966.8024159	54541.33566	0.390327828	27.75735752	2097.299689	52701.17309	0.420136045	49.08893327	942.8587876	53309.21746	0.387296387	26.55002042	2015.256105	52590.11441	0.417861043	0.363060211	0.147263153	0.379649056	0.153415487	0.363329461	0.147511105	0.350256286	1578.376971	0.137903364	0.898917573	0.365970439	1118.470739	0.143151249	0.928064727	0.350778405	1504.521245	0.140205512
HdH_368	M	74	1	3	val	1	0.843930405	0.951729238	0.951965511	0.919378102	0.9286421	36.58500557	107.6790671	118.1190291	164.72849	3266.202194	28.85131643	413.1170473	10100.66939	0.399080268	13.50083277	1095.330146	9605.293504	0.451811594	27.37248369	447.4412051	10102.18714	0.401505017	14.6909707	974.6971827	9749.265044	0.444175028	0.363618916	0.140122131	0.383625537	0.144272186	0.362692175	0.138246223	0.342019965	1124.959199	0.131892895	0.837326223	0.359751965	905.166303	0.135055367	0.868237152	0.339506201	1150.306934	0.13118605
HdH_369	F	64	1	3	train	0	0.192807749	0.329933882	0.315313011	0.36359024	0.42732814	64.69444444	140.3537688	149.3767956	177.4576271	6268.122377	6.167053364	74.45707657	874.6581593	0.598611111	3.382585752	185.2796834	990.5963061	0.701851852	6.564920273	82.60820046	924.7843584	0.609722222	3.425474255	162.9945799	958.9918699	0.683333333	0.162488774	0.090606528	0.187067097	0.097682683	0.165942188	0.092310121	0.137496645	4016.501812	0.084510782	0.698696073	0.153473696	4145.917824	0.088447712	0.688696926	0.127021634	5179.850242	0.082522796
HdH_370	F	60	1.25	1	train	1	0.517513099	0.830238938	0.740023851	0.697918117	0.63497084	75.4384	183.6689329	187.6444252	206.2137274	9504.006394	20.51138129	369.5244174	10623.34407	0.464470588	8.952574766	1086.816434	10432.69197	0.531858824	14.9048934	604.015926	10563.9485	0.488533333	9.29539627	1139.102797	10697.06725	0.538352941	0.266561496	0.130825348	0.280623767	0.136162571	0.267503677	0.13272885	0.241747662	3031.111838	0.12007772	0.84726626	0.253037782	2854.293368	0.122706783	0.855520163	0.240225887	3267.365815	0.11801552
HdH_371	M	43	1.25	1	train	0	0.463832281	0.408552259	0.450397342	0.54763484	0.5100776	43.90384615	138.5860927	144.0727486	173.3883261	4927.853692	18.10198537	320.7207941	2827.511181	0.418269231	8.019337017	840.4430249	2931.048343	0.506293706	16.08159901	354.7514939	2921.59592	0.424213287	9.236539842	723.4594401	2942.627423	0.487062937	0.369308855	0.13259439	0.382456902	0.139400291	0.37141875	0.134030229	0.334761872	1960.092078	0.12639302	0.819173746	0.346288644	1780.514545	0.13047687	0.834033051	0.33571229	1864.750309	0.127735661
HdH_372	M	48	1	3	test	1	0.578912682	0.816549957	0.799932301	0.338248491	0.34837463	41.44301587	122.8014585	127.2294795	167.1267766	4079.545007	14.30690807	415.9586922	3333.321673	0.451507937	6.657436356	936.2928391	3449.788447	0.533095238	14.36833717	391.9888436	3369.479901	0.448174603	6.791924062	891.5077595	3487.234142	0.526746032	0.334403828	0.129001206	0.347083322	0.129505866	0.331399212	0.127961749	0.282833309	2717.993574	0.118459158	0.690566257	0.295235848	2620.19707	0.120320389	0.700598837	0.2838183	2782.264947	0.116880658
HdH_373	F	63	1	4	val	0	0.559167948	0.831429839	0.799132586	0.234416828	0.32602826	63.81174089	173.874023	178.2492864	197.2679739	8120.044518	21.831972	81.27537923	1880.608713	0.433704453	9.035460993	296.7962605	1831.423598	0.523279352	12.83026874	170.0367751	1792.698727	0.47705803	8.45094217	284.5360624	1805.08512	0.519230769	0.277966363	0.114989997	0.316111688	0.127865063	0.28544278	0.121515567	0.261359901	4184.621981	0.114896189	0.761840369	0.297730404	2941.102816	0.123066807	0.829482736	0.266526786	3711.759461	0.117626426
HdH_374	F	66	1.25	1	train	1	0.892391046	0.943902075	0.950397193	0.929032505	0.8823698	36.64325397	95.38554431	104.9614397	146.018541	2539.376576	34.1530116	576.0694778	28519.68869	0.424285714	19.30315676	1281.591929	28626.01434	0.461882086	36.0114964	580.7222683	28714.16312	0.424070295	20.26544191	1232.140318	28096.96837	0.456689342	0.317950295	0.147266434	0.334487305	0.15464714	0.317349105	0.149101246	0.301684829	671.6677019	0.14166487	0.872506987	0.317039374	568.6788235	0.147789215	0.891535298	0.300067104	726.9666667	0.14321432
HdH_375	M	84	1.25	2	train	1	0.810933676	0.844154477	0.781724334	0.93495667	0.9190932	43.30190476	123.9560865	135.8489721	172.7363456	4486.555996	21.22125209	212.3531488	3581.03381	0.427222222	8.584403081	562.9242619	3368.012195	0.494603175	17.86557675	250.7318801	3528.987284	0.436904762	8.752322973	562.06248	3427.223967	0.495396825	0.323787326	0.125993904	0.349554565	0.132618911	0.327039472	0.128398366	0.289340505	1861.619104	0.117539801	0.806763414	0.312626567	1471.935781	0.121712485	0.845296026	0.291892138	1658.785194	0.1170187
HdH_376	F	33	1	3	val	0	0.3425443	0.432436973	0.512109578	0.38338697	0.37339723	57.17655187	131.4843368	144.7962018	178.4617577	5633.600313	8.971297359	266.854956	3472.196709	0.555484694	4.919148936	556.4107234	3597.819064	0.624468537	10.30931048	243.664589	3523.54889	0.545705782	4.978134609	560.6686027	3497.91083	0.622236395	0.216410821	0.109214577	0.232145766	0.117778381	0.215979201	0.113336565	0.173421912	2406.896639	0.091769441	0.800704383	0.186324671	2289.929857	0.097825716	0.809185661	0.170092448	2525.815939	0.093218629
HdH_377	F	62	1.25	1	train	1	0.729694638	0.810712159	0.68049407	0.365321964	0.37510887	74.53115773	202.515051	203.8921806	210.0770635	10176.55057	46.745496	1341.668055	54486.39013	0.394316794	24.35636249	2421.551122	52536.49195	0.422150072	44.19796572	1324.436518	52569.60095	0.39013764	21.23856523	2663.810421	52189.5616	0.427361527	0.357586756	0.161893567	0.368419566	0.165294922	0.358378922	0.159758164	0.338345912	2060.251389	0.14788458	0.901551243	0.348282689	1687.364603	0.150098219	0.919064438	0.340083394	1918.794581	0.147432728
HdH_378	F	73	1	6	train	1	0.659386787	0.972597957	0.970631659	0.874751866	0.8832701	57.79459309	153.2268473	154.8212186	174.777316	6233.062044	22.21247211	262.7125252	6849.583023	0.437244519	11.53624834	665.0247965	6618.341473	0.490802676	18.19975314	348.2559144	6656.741617	0.451597919	10.43463749	742.8214352	6589.442982	0.501021925	0.317091352	0.130366086	0.33028142	0.133557167	0.314276952	0.128703796	0.292122059	2254.115917	0.121471571	0.826679732	0.30005635	2257.120424	0.123004625	0.825462196	0.284087442	2674.100189	0.119411952
HdH_379	M	67	1	3	train	1	0.828290194	0.575930357	0.821326911	0.797709227	0.72565806	21.35754545	59.67986889	93.08355589	146.09375	1055.30107	22.95228707	227.3126972	7455.374606	0.461090909	9.90960159	670.9410595	7101.016593	0.525954546	18.02167712	325.6333904	7262.444952	0.478090909	9.67797353	617.8710667	7109.017004	0.518590909	0.263514481	0.136074897	0.286067601	0.143151258	0.262357305	0.138494587	0.244223187	538.3878714	0.130428608	0.758367767	0.264905636	433.2986111	0.134716638	0.803593881	0.242320466	532.1558812	0.129287649
HdH_380	M	70	1	3	val	1	0.737423908	0.987008631	0.985386908	0.826736271	0.80942315	39.86380123	110.3952297	137.3104341	187.9520474	4184.942694	56.82610072	1397.849483	133284.8267	0.414399093	26.2731823	3211.626059	127635.4624	0.442544302	42.05299526	1845.571462	130326.7021	0.422731901	22.38249646	3401.529055	127767.65	0.445326279	0.326428301	0.135662644	0.338279192	0.139047182	0.32614827	0.13575647	0.315459936	1292.836921	0.128599098	0.849895347	0.326200317	1161.145145	0.131099212	0.864678822	0.315031907	1243.411875	0.128777599
HdH_381	F	80	1	3	train	0	0.395670766	0.733840466	0.718608916	0.819742024	0.79481643	52.80983257	144.3426432	148.8761049	176.4148163	5603.911126	76.67472293	2489.973232	176601.7445	0.380059436	42.48480795	3617.529797	175164.1724	0.396023676	84.75023874	2226.331233	176331.7449	0.374756151	39.8020558	3851.670874	173058.1883	0.397490281	0.371968262	0.156944903	0.380902624	0.165795816	0.37208694	0.156933779	0.3602941	949.4943135	0.15034016	0.917247112	0.368212322	722.3505269	0.156544782	0.936659558	0.360657595	909.5863153	0.150546916
HdH_382	M	84	1	3	train	1	0.951982716	0.813336194	0.803334713	0.661316991	0.782753	24.99240475	136.5352372	150.5818253	193.0335442	3510.68334	85.24280989	3480.11835	56283.20417	0.242491087	63.70053671	5852.551694	54848.98757	0.25999053	160.42835	1458.318667	59215.78312	0.221047794	59.58536818	6292.115692	54027.44557	0.262914996	0.614773864	0.170264676	0.621371785	0.171970884	0.613089114	0.168783668	0.591422099	1217.694822	0.162356256	0.832527538	0.593948752	1305.083345	0.162559318	0.819867346	0.586782444	1521.736131	0.160833363
HdH_383	F	65	1	3	test	1	0.808337777	0.92391026	0.91542089	0.808206677	0.88131297	53.69859023	173.1506794	175.6044834	192.9906328	7169.108275	31.33313761	895.1384054	15807.98738	0.373480576	17.89641983	1749.905064	15178.07742	0.40952381	43.93647297	581.5526235	16184.09961	0.355560777	18.49393301	1762.951234	15123.83192	0.409226191	0.41835173	0.147553002	0.43132117	0.150395739	0.417359771	0.146917078	0.385325028	2126.478159	0.138789723	0.858817198	0.396376743	1949.025525	0.14156627	0.8697391	0.38513448	2115.358176	0.139022206
HdH_384	F	42	1.5	3	train	1	0.421113543	0.583977222	0.475830525	0.321289212	0.4472944	57.41666667	141.3842239	158.0551655	192.620155	6537.640438	8.754716981	116.0616352	1041.215094	0.547520661	4.848484849	210.6498316	1104.141414	0.613636364	9.558823529	75.57352941	990.0695187	0.515151515	4.371681416	224.0652655	1097.513274	0.622589532	0.242819291	0.115292481	0.280639922	0.121605156	0.241657267	0.109718244	0.176431758	5185.128261	0.089962038	0.643080574	0.207345486	4611.202083	0.096024879	0.680480359	0.173543289	5487.631739	0.089578941
HdH_385	M	53	1	6	val	1	0.567331233	0.686464787	0.648528218	0.376515955	0.51809055	22.0912707	210.0444179	211.9882001	218.3022238	4321.110455	327.5855604	1083.38571	13567.50557	0.128247919	164.2248971	3177.582548	11521.55378	0.155535219	251.6714736	1425.981974	12536.26886	0.132728012	151.0079127	3019.249308	11567.59193	0.15345368	0.776696751	0.185382578	0.781834448	0.186696867	0.777594487	0.185261412	0.770475609	861.3290688	0.182874337	0.905237984	0.774633277	784.8740017	0.183992664	0.912706965	0.77068665	848.0592106	0.182995336
HdH_386	M	82	1.25	2	train	1	0.822177753	0.986815512	0.986048818	0.848367274	0.9598603	54.78652954	153.0253116	159.6956026	191.8960022	6619.714634	40.65782567	1363.180035	61262.65839	0.401436782	19.309111	3217.567129	58915.42168	0.437900786	39.40124924	1307.827736	60397.81899	0.398709417	21.77082023	2948.602278	59050.89151	0.432819117	0.358585431	0.142801004	0.370576024	0.145497675	0.357069891	0.141306469	0.341064741	1751.020372	0.135215098	0.871535364	0.351664406	1507.31526	0.136814377	0.889056804	0.339232865	1873.94134	0.133196002
HdH_387	M	72	1.25	1	train	0	0.636631249	0.817314267	0.867777884	0.874948025	0.91464806	50.4535179	193.0846608	194.586441	202.8081329	7738.511174	99.07351248	2185.707211	65611.76659	0.282450762	50.07650141	4200.816602	63179.07739	0.307887403	91.97519156	2174.104675	62755.64413	0.278861638	49.16452112	4254.0049	62983.61155	0.308392171	0.50718735	0.170850856	0.516766529	0.179897081	0.508585358	0.175733671	0.494239067	1441.736385	0.164380698	0.909596154	0.501641233	1269.7361	0.168878919	0.920022907	0.493987911	1478.730397	0.16530845
HdH_388	F	42	1.25	1	train	1	0.594641789	0.733732641	0.57853359	0.205394357	0.2179434	41.29190476	103.8837115	148.3254024	183.4037404	4239.501934	11.11724985	166.6881522	2084.004297	0.517142857	3.960882648	510.2788365	2176.985958	0.633015873	6.936983177	265.2070145	2027.410037	0.556666667	4.106835443	480.1053165	2212.917975	0.626984127	0.213688889	0.136791964	0.227865712	0.146717539	0.220554468	0.131873498	0.178053924	2128.95979	0.119144759	0.764512285	0.188696701	1933.881481	0.120825824	0.786884104	0.18297908	2019.24359	0.114181909
HdH_389	M	64	1.5	4	test	0	0.578999602	0.735071599	0.720938206	0.476140767	0.4193354	96.99879273	222.6628428	224.530015	230.8712875	12909.47993	49.0167066	4740.006525	87194.78677	0.422059153	17.09166717	6433.955389	83682.51937	0.460765376	33.37621472	5135.357794	82509.33375	0.431038465	19.81845732	6186.38761	88637.02526	0.461881666	0.278783403	0.195653869	0.28742868	0.207435332	0.279104722	0.194010813	0.270837325	1808.602809	0.182545574	0.931111221	0.278806731	1561.779363	0.188609435	0.940418369	0.270416913	1880.003468	0.179503576
HdH_390	F	47	1.25	2	train	0	0.240956864	0.559229672	0.52519244	0.343960702	0.43446133	57.551	140.0554202	151.968254	185.9844098	6223.274399	6.996105582	203.9857205	1490.517092	0.57775	3.28922632	463.3304411	1792.353579	0.6915	6.056043496	241.9268089	1631.630698	0.59775	3.150229763	497.8731	1867.629905	0.70725	0.193593316	0.096518865	0.20795249	0.098152663	0.193590596	0.095081556	0.126064358	5701.574668	0.079048033	0.589743141	0.137230134	5573.516825	0.079248065	0.596716625	0.124699973	5875.897959	0.076221665
HdH_391	F	49	1.25	2	val	0	0.719203737	0.717071116	0.713821173	0.55682379	0.64751726	19.115	73.12901235	98.6020713	163.4039125	1368.00888	30.52064765	777.4743018	8129.942365	0.35431579	15.05857472	1781.163932	7766.743015	0.410631579	28.89082777	840.8353252	8100.843537	0.358921053	14.65346156	1837.067766	7607.585695	0.413184211	0.438479824	0.151306131	0.44648459	0.153949061	0.438962597	0.150312422	0.406921742	491.912153	0.143044583	0.835333118	0.415352769	460.9763522	0.145226177	0.844627503	0.407410868	480.3878411	0.143025341
HdH_392	F	65	1.25	1	train	1	0.877834892	0.607557476	0.579165459	0.61626488	0.55265576	52.32517989	150.0126953	152.3474121	175.1318819	5852.202014	74.49353216	11146.64187	229774.1533	0.352251852	41.36589549	14683.32062	232292.6249	0.373920635	82.97704553	8407.151053	181054.1955	0.315554497	35.79020797	15344.53265	222660.6643	0.37393545	0.396824295	0.188536197	0.401053547	0.215773158	0.397658132	0.178973544	0.370316302	1146.407375	0.174948583	0.904084784	0.373276374	1100.024838	0.197467332	0.907789382	0.370715889	1134.829022	0.169951764
HdH_393	F	55	1.25	1	test	0	0.569457957	0.637979507	0.596011937	0.599177241	0.61826247	59.65007215	121.1680498	146.1111548	184.5304586	5633.124448	11.00074571	68.43176734	3162.939349	0.580519481	4.534129693	270.9116894	3304.488055	0.676479077	5.974112921	200.082794	3240.450569	0.646608947	4.42851153	309.4222222	3350.290147	0.688311688	0.132244703	0.093853569	0.143476644	0.105439471	0.133570635	0.098352157	0.117091211	2748.287543	0.085977818	0.765214249	0.125953591	2667.635798	0.095097117	0.77024993	0.116527939	2894.006574	0.08773728
HdH_394	M	59	1.5	4	val	0	0.221717493	0.444526583	0.589347124	0.336656958	0.31761432	75.65384615	121.9736648	126.7367181	156.5954991	4471.453743	4.790393933	149.9163682	3831.429324	0.7245116	2.148331745	311.1742612	3953.396187	0.800518925	3.463701217	149.7075115	3514.483424	0.727411477	1.960045232	338.8556351	3957.154165	0.80982906	0.077178555	0.083737106	0.082459221	0.085100758	0.075592508	0.085963489	0.043425303	3013.646341	0.066883243	0.649529168	0.046742094	3021.419553	0.069268026	0.649600869	0.042371009	3158.67997	0.067038776
HdH_395	F	45	1	6	test	0	0.279994923	0.434808671	0.386999428	0.132036135	0.21251146	31.96036325	125.9907251	142.6495902	182.3043478	3916.960502	21.78179662	307.86807	1876.270679	0.360363248	12.26863394	626.849911	1858.080641	0.419978633	22.56411782	299.5397203	1847.201726	0.359081197	12.04549951	698.8486647	1843.889219	0.432051282	0.454617269	0.142170126	0.469275933	0.143861755	0.449593852	0.13899194	0.419259678	2199.905142	0.134849992	0.744049254	0.432068379	2242.383929	0.136678509	0.735321414	0.412896466	2586.264058	0.133240393
HdH_396	F	64	1	3	test	0	0.271249117	0.812593222	0.887289822	0.755101383	0.68052787	67.17695313	144.9013491	150.4460303	178.6121884	6464.976109	6.903434867	89.80492547	1103.28127	0.602734375	3.064906491	224.6578658	1217.383938	0.71015625	4.955021565	126.9322243	1113.585336	0.633984375	3.06350915	250.7814855	1299.610334	0.72578125	0.15892374	0.09433768	0.170533323	0.099233232	0.15206184	0.094029006	0.109273246	6979.639529	0.078749447	0.496434731	0.118332605	6833.460317	0.081522785	0.503127286	0.102006733	7491.275986	0.076996504
HdH_397	M	77	1	3	test	1	0.00370227	0.542859197	0.543058693	0.52872479	0.55826336	60.06795263	175.2539529	178.0555468	196.2057746	7732.362613	164.8980364	22633.64043	982003.3078	0.342278275	80.36348268	26258.07169	967272.0695	0.35600822	144.957259	23001.18659	953730.0655	0.342148798	76.16523854	26331.20899	953925.1613	0.354937279	0.41237723	0.168289146	0.419583334	0.175509596	0.412334602	0.169202098	0.406563148	681.0492552	0.162817491	0.95672296	0.41298573	520.5595226	0.167421396	0.966915798	0.406195604	703.9791478	0.163217018
HdH_398	F	53	1.25	1	train	0	0.407758748	0.552987456	0.540972888	0.419868797	0.3964262	76.47380952	157.614949	159.1727969	183.9344529	7420.573124	7.541679483	134.555829	2255.326054	0.595421245	3.537959184	311.0223129	2311.630204	0.673076923	7.254794521	148.9092846	2251.020091	0.601648352	3.56350915	330.6706136	2344.486006	0.680586081	0.168386137	0.101067617	0.180468002	0.10739617	0.169730992	0.105555679	0.126626652	3923.592617	0.084210921	0.745970212	0.135337589	3715.955769	0.089341817	0.758599925	0.126621864	4043.284483	0.08639303
HdH_399	M	66	1	4	val	0	0.621650157	0.886494637	0.906336427	0.832565367	0.8191703	37.28993559	175.6178233	177.5438164	193.530029	5687.273538	96.58684405	1007.923552	21093.63665	0.250555556	40.47411906	3107.691344	19557.21071	0.294299517	69.31056053	1497.104808	20582.87232	0.26257649	45.62533566	2947.705146	19603.81261	0.290845411	0.561768991	0.159125172	0.576023513	0.163079252	0.565827191	0.162069846	0.547126155	1804.195193	0.156667149	0.848880963	0.558028071	1557.176281	0.158673283	0.8686216	0.547623118	1759.331289	0.156759005
HdH_400	F	78	1.25	1	train	0	0.145280139	0.890388846	0.881450653	0.234903365	0.26411378	36.78422438	98.95584661	117.3491873	148.8247846	2946.781203	73.90999483	6501.673992	570458.6747	0.371565174	39.43738815	10682.88456	591420.1909	0.39448209	90.19912754	6017.155847	574706.9644	0.369287562	39.41783307	11010.17022	571274.0566	0.391240299	0.365044089	0.175892713	0.372653742	0.186179039	0.365132759	0.178626101	0.353663861	417.982926	0.169142962	0.930686213	0.360262671	348.6826747	0.17758091	0.942174046	0.353637757	415.7246769	0.171875773
HdH_401	F	63	1.25	1	test	0	0.371793879	0.405165493	0.506990135	0.196425587	0.21994667	36.81303476	114.3287872	129.3224085	162.0155496	3553.000539	18.15031768	380.2332249	4003.303115	0.431350267	9.247074647	844.0741089	3964.251648	0.496991979	17.47717713	375.0535909	3960.757595	0.42907754	9.511473184	805.8187373	4004.126409	0.492312834	0.343542354	0.135375403	0.3592138	0.145015461	0.34227032	0.137713208	0.30762997	1440.57338	0.126952218	0.81288551	0.322917551	1266.938864	0.134905629	0.833801158	0.305244711	1450.907485	0.127595772
HdH_402	F	49	1	3	test	1	0.174576444	0.529441297	0.427918166	0.501517892	0.4475987	32.73138889	113.0192308	129.4487334	181.5857143	3582.378681	12.28535826	197.7950156	875.188162	0.445833333	6.073544433	418.0194076	979.0337079	0.543888889	10.98593272	213.6801223	870.3247706	0.454166667	5.923037975	436.4258228	961.2055696	0.548611111	0.354471359	0.12784811	0.373825195	0.130204839	0.351439431	0.124459661	0.299126529	3045.773148	0.115829783	0.630190614	0.315122492	2897.125347	0.116989416	0.643044843	0.29295369	3364.506054	0.113439384
HdH_403	F	39	1	3	train	1	0.702411424	0.962285459	0.959490836	0.452669948	0.52426004	65.24369231	170.3724482	175.4236919	194.6441333	7952.323383	21.51283113	416.919426	10214.78974	0.446030769	11.05814099	947.3117904	9783.062882	0.493230769	23.93120805	373.4658837	10284.33054	0.440123077	11.36778154	908.5748465	9903.991732	0.491261539	0.312655812	0.137269715	0.330111039	0.141320296	0.311964512	0.135917099	0.283182065	2634.949619	0.124892991	0.841366317	0.297694908	2320.681991	0.127716346	0.859177963	0.281017488	2788.356822	0.123669987
HdH_404	M	48	1	3	val	0	0.34815885	0.392319173	0.399688989	0.445112735	0.4948104	47.61725	129.0440379	140.1285825	179.1763006	5044.667752	8.875848691	176.2211445	1240.039767	0.5155	4.146555157	439.1871764	1411.849861	0.62775	8.316183349	219.6594949	1301.704397	0.5345	4.459426726	415.4093662	1416.402503	0.61925	0.24491733	0.107297521	0.263774383	0.11412905	0.248019091	0.10692926	0.201862339	3008.591643	0.101171158	0.734724372	0.219261546	2811.324383	0.106481294	0.749733358	0.201012979	3031.48433	0.100045215
HdH_405	M	72	1	3	train	1	0.837882991	0.97856915	0.974117458	0.751055896	0.8222736	60.30865588	146.9481913	152.1188882	169.5055726	5989.421872	41.61268595	784.2761459	55789.90276	0.444026448	24.11809453	1430.525182	53787.31507	0.467215204	41.18841547	770.6307202	55214.42408	0.442249403	21.5699889	1554.284283	53541.99673	0.47111129	0.300353555	0.124699279	0.317644172	0.12905519	0.299403555	0.124475363	0.28531151	1871.403475	0.118416323	0.846919309	0.300933995	1646.881919	0.121327361	0.864611983	0.284394383	1928.01548	0.118328984
HdH_406	M	55	1	3	val	1	0.296874391	0.528846443	0.460923105	0.593112588	0.6718776	51.33154762	128.7752809	141.7687609	181.9510604	5307.840076	8.300110742	121.9213732	1091.420819	0.5375	4.152398871	283.8466604	1208.611477	0.632738095	8.108695652	134.0793478	1170.730435	0.547619048	4.09380863	283.1031895	1227.444653	0.63452381	0.22488503	0.103920206	0.248905362	0.113905579	0.226845972	0.105397926	0.174354567	4472.046016	0.090572955	0.613007366	0.195273702	3916.898268	0.098525866	0.661567498	0.179378829	4102.320239	0.09255091
HdH_407	F	60	1.25	1	train	1	0.723458665	0.943466604	0.931172788	0.908123791	0.8437914	65.89483618	229.3290862	229.907765	233.3272372	11087.08388	79.28024925	3515.323761	55846.27939	0.299476496	39.13305567	5814.869268	54231.51847	0.332610399	68.15473997	3838.5158	53295.0073	0.301581197	35.44079066	6215.821204	53596.85204	0.336912393	0.465758677	0.194862249	0.473724478	0.198093574	0.465406377	0.193881906	0.446779026	2478.574228	0.183386457	0.89181978	0.453257558	2234.665233	0.184846231	0.902143515	0.445802159	2543.088203	0.182289583
HdH_408	F	38	1.5	4	train	1	0.740109512	0.80670321	0.64054507	0.824651301	0.69878775	57.20444444	159.1217977	164.8321524	191.4798315	7025.021933	23.60310629	331.3476796	7545.884169	0.424126984	10.95095144	879.2362205	7272.609744	0.483809524	18.93658005	417.8720698	7318.070507	0.436746032	10.3862024	912.2001957	7283.271549	0.486626984	0.332764755	0.132091378	0.343739243	0.133479846	0.330367471	0.129435417	0.299705702	2295.618129	0.123501012	0.845776398	0.310351732	2130.717795	0.125389871	0.855608554	0.29936955	2317.525576	0.121653436
HdH_409	M	62	1.25	2	val	0	0.321384924	0.369698107	0.515404165	0.205320284	0.21946463	85.86976532	215.1372303	216.2219285	223.8417892	11894.79616	16.95233892	452.8070021	6655.736687	0.464661654	8.187281926	903.9797627	6647.284368	0.522396901	17.77465209	424.5749503	6556.364414	0.458418774	8.135191097	951.9074282	6691.659822	0.528184097	0.285609433	0.154560558	0.299840072	0.158907137	0.284828205	0.155037524	0.246485112	4622.957099	0.136430736	0.812925815	0.258618269	4180.097525	0.138964909	0.829904414	0.246385671	4586.718724	0.137479691
HdH_410	F	58	1	3	train	1	0.638443698	0.876045883	0.792649984	0.837980986	0.8597424	53.81403509	130.0070659	134.1675033	165.4288824	4866.011177	13.12330761	266.4959965	4700.386519	0.502119883	6.032629316	692.494625	4738.900089	0.577997076	12.31337325	308.5859709	4857.479612	0.512719298	5.899505139	676.3003426	4751.518462	0.576096491	0.254269859	0.11679467	0.267930286	0.119111799	0.251616142	0.113376027	0.214437382	2798.746116	0.105144024	0.727264128	0.225613413	2752.490823	0.107367666	0.730177716	0.212875609	3016.832236	0.10420669
HdH_411	F	69	1	6	val	1	0.717102017	0.638318896	0.670958757	0.750121832	0.838201	42.41202731	91.39025501	117.5104261	178.1820212	3302.631231	13.45530266	257.6473608	7810.988184	0.542279412	5.980982291	613.2226293	7665.946698	0.602048319	11.27622919	266.5005807	7532.479094	0.542647059	6.284611335	578.1145815	7730.727145	0.598634454	0.208682742	0.11570438	0.225704476	0.124942502	0.211695771	0.119708611	0.18324725	1764.301974	0.103406406	0.748615568	0.196523535	1598.737018	0.108191312	0.770429861	0.184117988	1701.841986	0.106284417
HdH_412	F	67	1.5	4	train	1	0.652465984	0.747234046	0.85066092	0.595580161	0.498727	41.34284188	175.0893665	177.8334875	197.532694	6226.035825	42.47634125	662.4610378	6747.011082	0.303685897	21.57779468	1512.337186	6430.239696	0.351228633	52.81581838	510.2405712	6826.178689	0.291773504	24.83019443	1504.124819	6374.266641	0.350293803	0.528847652	0.158847626	0.534868298	0.161211654	0.532138713	0.161590055	0.490097971	2370.943965	0.148567738	0.821033513	0.492226957	2266.059478	0.149317208	0.8285617	0.491211813	2314.773972	0.148139559
HdH_413	F	53	1.25	3	train	1	0.609569679	0.812530816	0.687929094	0.298279315	0.33198017	90.45011973	229.5219161	229.9268327	232.9050705	12968.99014	34.98117543	2060.163334	31147.05926	0.396040869	14.5763973	3633.849276	32850.18708	0.454861111	27.27543853	2300.044618	31089.52812	0.40681673	16.6252758	3500.285203	30611.13712	0.441363346	0.317965621	0.190595559	0.325174285	0.204043979	0.317406142	0.190224525	0.299686598	3010.58223	0.184471017	0.886441766	0.30636931	2648.161051	0.194184282	0.899886331	0.299375959	3017.825458	0.183408296
HdH_414	M	71	1.25	2	val	1	0.361599114	0.642225683	0.811290979	0.544473112	0.69487935	116.1903056	205.3902709	209.629328	220.3063514	11797.49151	12.37681638	1109.04449	32391.14559	0.588777778	4.984147813	2176.536286	32376.69028	0.656236111	8.813925625	1536.967854	31207.58786	0.614375	4.743102831	2184.039391	32611.35707	0.658986111	0.130010983	0.148988829	0.135904886	0.159096135	0.129770868	0.153841704	0.114849591	4038.614025	0.130146953	0.827187801	0.119655927	3853.901815	0.135555831	0.835259917	0.113699255	4148.96753	0.132430904
HdH_415	M	73	1.5	4	val	1	0.69893734	0.919373155	0.901136994	0.902579665	0.8777468	68.55805351	215.7820048	218.8023762	225.7666431	10699.25736	56.51060847	3643.131296	90362.53218	0.345373623	30.39425775	6096.56853	85171.92038	0.372196135	58.44065568	3528.570361	84908.95568	0.338321735	27.65977844	6483.216025	86152.9919	0.377626512	0.425602839	0.17621722	0.433582715	0.180212857	0.426125233	0.176604286	0.406215746	2291.991913	0.161021953	0.895989234	0.413364812	1970.111371	0.162835183	0.910456291	0.407556166	2178.612719	0.161044793
HdH_416	M	49	1.25	2	train	0	0.184001255	0.265659124	0.278030306	0.336794943	0.33744943	71.71137821	138.5518736	143.0836589	167.6964006	5817.337371	5.73752495	180.4515968	2789.870259	0.642307692	3.374746793	353.0918298	3000.768625	0.712019231	7.351987448	126.2379707	2841.939854	0.612820513	3.457456542	328.5649588	2940.44602	0.700641026	0.14962338	0.099160112	0.168024631	0.106225963	0.152657738	0.099333081	0.107260369	3411.476301	0.081901606	0.710231295	0.12099812	3005.057197	0.089441543	0.744511277	0.108902817	3271.885587	0.084332868
HdH_417	F	71	1.5	4	val	1	0.758297633	0.969208479	0.970331967	0.945412815	0.9304087	64.94312333	183.5895345	186.8947841	203.0369975	8735.446597	38.23937183	677.0475228	25959.74044	0.392094017	20.94343184	1423.023026	25418.79621	0.426063781	35.66157428	696.598836	25721.33534	0.394782189	19.22709374	1682.912048	24853.09213	0.434691205	0.364469193	0.143920819	0.377157676	0.147070525	0.364598696	0.143421893	0.341967513	2213.334991	0.135750356	0.877596991	0.352423879	2050.187521	0.13780053	0.885941873	0.340725011	2369.805529	0.134673168
HdH_418	F	70	1.25	1	val	0	0.259262746	0.348136902	0.471228153	0.417947263	0.3855355	65.70482375	131.7891207	141.3042756	176.4896296	5811.448864	5.175043328	187.152513	2324.312536	0.642300557	3.042721519	341.0843882	2452.848629	0.703525046	7.48118932	128.5600728	2411.556432	0.611502783	2.740645161	372.6495484	2482.445161	0.718923933	0.153888457	0.094450644	0.170407215	0.097997387	0.156798135	0.096234434	0.097811982	4012.764932	0.070156216	0.667632799	0.108983939	3703.418022	0.075463042	0.694690401	0.098524498	3834.350452	0.070362018
HdH_419	F	48	1.25	2	train	1	0.466430605	0.717596889	0.667747259	0.317428172	0.35113585	34.97140496	111.1265284	135.3973988	179.4860499	3751.893893	11.15435772	273.1715086	1692.904095	0.472231405	5.362765031	621.7464421	1745.464711	0.569090909	10.28864569	307.0649795	1549.318741	0.483305785	5.016496018	659.5967008	1752.05347	0.581157025	0.303907407	0.127184668	0.317855868	0.128216046	0.305144376	0.122064639	0.24656404	2708.970576	0.10760078	0.685303007	0.259411489	2555.25596	0.110661585	0.699958949	0.249231232	2616.064403	0.106920505
HdH_420	F	79	1.25	2	train	1	0.528267405	0.655950367	0.763841927	0.274373978	0.41778007	102.0233862	177.4932801	179.8950297	193.6125881	8959.787495	9.077682284	361.6906571	14169.38115	0.636155203	3.620696598	826.3076304	14161.47624	0.700811288	6.931188364	378.1419756	13724.37524	0.640246914	3.794887401	786.542605	14096.48276	0.695449735	0.127347204	0.109695584	0.131971819	0.112943846	0.127934925	0.109429305	0.103369425	2818.58275	0.097021711	0.839516708	0.107456449	2599.385216	0.10324691	0.851804971	0.10454509	2633.284062	0.100566291
HdH_421	M	83	1	3	val	0	0.361323156	0.763798773	0.779346645	0.532637417	0.58013827	97.3235047	223.7490682	224.6939855	226.9876422	12606.87189	57.12194203	10071.20538	247440.6772	0.425048828	29.7913159	12103.64189	260565.9402	0.456376271	56.73668437	10387.32608	265863.5199	0.436217605	29.83767959	12047.93608	262215.1586	0.456427461	0.293184862	0.170249337	0.300389193	0.176027399	0.292651067	0.168855525	0.284169079	1475.839985	0.165455386	0.942047315	0.290066426	1290.462981	0.169396721	0.94929076	0.282611029	1651.939226	0.163498288
HdH_422	M	63	1	3	train	0	0.170378157	0.472886652	0.629723907	0.359529555	0.350843	91.16468531	209.466256	210.6729628	216.9697229	11446.33593	10.17375887	214.4796099	2956.402482	0.525874126	5.794871795	448.8250147	3234.642592	0.595454546	9.164262648	265.195479	3131.615716	0.541375291	4.995468278	544.9316465	3175.225076	0.617249417	0.229340442	0.130656973	0.240533465	0.137311731	0.22858504	0.130434358	0.186610723	6984.370868	0.117737292	0.703508691	0.193969214	6817.266896	0.120551816	0.709070413	0.183005555	7340.418768	0.117609394
HdH_423	F	40	1.5	4	train	0	0.090239974	0.36644116	0.514970422	0.16174911	0.18227746	71.39848485	152.5016181	156.3890756	177.9104651	6887.391967	5.262019231	124.6454327	1048.115385	0.63030303	2.977968834	222.9258463	1152.795809	0.704924242	7.001907184	83.57724094	1055.247934	0.595833333	2.653704677	246.9978981	1152.254861	0.720833333	0.182264272	0.09942268	0.193913542	0.10174774	0.182637429	0.101253071	0.105333613	5968.689372	0.074051563	0.588512333	0.113491084	5666.697222	0.07916746	0.60721771	0.107196901	5771.045894	0.076730478
HdH_424	F	51	1	4	test	1	0.224513056	0.457866162	0.582471907	0.594253242	0.5037077	45.99589646	149.2981557	153.93928	183.4967213	5628.801435	14.25741142	258.2957339	1553.302965	0.43655303	7.263788969	587.5533573	1688.853717	0.526515152	14.20916905	267.9835244	1647.209169	0.440656566	7.419708029	562.6873479	1674.493917	0.518939394	0.349524549	0.124982291	0.369939179	0.130333886	0.351813839	0.127439626	0.303392693	3368.277148	0.117974694	0.733514161	0.324481559	2992.779865	0.122642995	0.760446646	0.306992458	3147.047857	0.119338462
HdH_425	M	46	1	3	train	0	0.339376843	0.721306086	0.528580427	0.241739079	0.21859473	63.14602273	170.4555215	173	192.5398406	7752.428109	9.719688543	147.7397108	1151.503893	0.510795455	4.722376973	348.8096565	1211.106778	0.611931818	9.175572519	167.691385	1075.299891	0.521022727	4.682790698	343.1348837	1206.699535	0.610795455	0.251554214	0.112534377	0.273238672	0.115369189	0.252201249	0.113605026	0.203989414	5252.555914	0.103623718	0.690903499	0.224630112	4693.933333	0.104177009	0.720435259	0.203995581	5348.067742	0.098568831
HdH_426	M	37	1	3	train	1	0.724047728	0.941261053	0.940761805	0.494419158	0.3849115	40.17844742	90.3161744	103.173309	156.5418327	2580.982913	8.993556701	209.6164089	3269.786512	0.577380952	4.933516916	385.5310779	3247.379622	0.630456349	10.40035987	140.6189834	3171.997301	0.551339286	4.604615086	419.943184	3209.919527	0.639508929	0.197845342	0.113603808	0.222868796	0.117899441	0.199299366	0.108785476	0.146366027	2286.395165	0.095092694	0.564168999	0.166521416	2029.13604	0.100128216	0.612509589	0.148164757	2300.919707	0.093810968
HdH_427	F	72	1.25	2	train	0	0.56497187	0.68068248	0.841562271	0.290082753	0.42465404	87.73610884	197.2445396	200.94889	213.3372289	10795.77869	17.87950371	470.7989923	13531.38034	0.502231293	8.206873053	1112.981698	13123.0515	0.559020408	16.2718909	514.0949237	13280.65873	0.502802721	8.927464962	1052.118662	13156.612	0.553333333	0.242130974	0.133195758	0.256708563	0.140350529	0.244505553	0.138795749	0.214922025	3032.902778	0.12233161	0.863556743	0.228121106	2596.091399	0.125726584	0.882983466	0.216549414	2780.54221	0.123616125
HdH_428	F	48	1	1	test	1	0.031512263	0.369659871	0.36121136	0.065728813	0.1212527	104.6952381	162.8592593	171.0257937	196.4086022	8351.826168	2.34859675	32.63072378	538.3825702	0.805952381	1.43315508	61.21122995	621.540107	0.89047619	2.65060241	28.40361446	551.8072289	0.790476191	1.532608696	57.72554348	602.6086957	0.876190476	0.048163265	0.063703152	0.061518367	0.069878001	0.047530104	0.06440448	0.021397353	7218.666667	0.046761112	0.557642349	0.029333333	5962.175	0.053695751	0.641805615	0.02141582	7008.282456	0.045038789
HdH_429	M	71	1	3	train	0	0.69473797	0.932309866	0.908323467	0.824168503	0.83187646	47.07624304	185.0438918	187.4600683	200.6875229	7104.509258	81.03051473	824.3067121	26661.5012	0.282973811	33.08782061	2638.235455	24256.10096	0.328646888	49.05274399	1538.27966	24982.11786	0.303588373	35.98839784	2644.796794	24382.0273	0.328504555	0.505985477	0.157829221	0.515153799	0.162773374	0.507200615	0.158878922	0.499136374	1551.194518	0.155288559	0.895142705	0.506807991	1403.13212	0.158770711	0.904741134	0.498403474	1596.00498	0.155898637
HdH_430	F	28	1.25	3	train	1	0.191599427	0.537024319	0.588127553	0.32221809	0.3709943	49.11688312	128.631539	148.114554	184.0553797	5344.130927	6.577608143	207.692112	1164.083969	0.567099567	3.583077598	396.4756686	1322.220517	0.658297258	8.167636171	174.6911687	1187.535167	0.545743146	3.623093682	406.4858388	1343.082789	0.662337662	0.228245333	0.108628203	0.243962308	0.119611678	0.227017173	0.104003772	0.159543144	3618.453309	0.092516641	0.699883874	0.172034439	3553.465	0.091648011	0.701298897	0.155486051	3964.606985	0.086159353
HdH_431	F	59	1.25	1	train	1	0.597156825	0.498925209	0.526453376	0.428719938	0.27660477	48.87656566	133.9805987	143.4214418	181.1149944	5297.787794	9.071289443	232.6945851	1652.534086	0.518585859	5.115902965	463.9070081	1707.567385	0.59959596	9.836248013	213.8076312	1511.939587	0.508282828	4.844385205	482.4141953	1679.531823	0.606262626	0.272211681	0.114905508	0.28819763	0.118113282	0.270097542	0.11359737	0.222033398	3963.697959	0.101083964	0.664251392	0.2354805	3718.62575	0.104813774	0.682251828	0.217757054	3978.403061	0.100548877
HdH_432	M	63	1.25	2	train	0	0.406902933	0.518566728	0.603156686	0.54967767	0.54858726	81.4541178	224.4836938	225.3220749	227.8061885	11955.49051	78.02446092	5026.724678	154447.2869	0.360545624	37.31843706	7669.455234	146324.1922	0.39199495	55.56025393	6054.553812	142979.6784	0.371523979	35.97338001	7625.132513	148111.0557	0.393026915	0.370827581	0.181701174	0.378342326	0.192274743	0.371276988	0.179080973	0.366230389	1926.598368	0.172066156	0.92104506	0.37242556	1656.161589	0.177806731	0.932095179	0.365223178	2023.614402	0.169467076
HdH_433	M	55	1	3	val	0	0.605765563	0.870136976	0.919505239	0.434496403	0.39287552	43.4633638	89.10944412	98.26626759	151.7808176	2424.182574	17.89130381	680.2266999	31542.77268	0.535447063	7.992706121	1413.123442	30696.94285	0.578857357	17.34918529	678.2818562	30971.92303	0.533817006	8.924311127	1333.20965	30821.23393	0.574595158	0.205535077	0.127507462	0.217184721	0.134630829	0.206698614	0.129912669	0.187356025	798.8027688	0.117180838	0.83909019	0.197534338	711.9376145	0.121328065	0.856320748	0.187555299	808.2394289	0.116943902
HdH_434	M	63	1.5	4	train	0	0.248272117	0.295083523	0.278429627	0.274427444	0.27899867	88.84545924	200.5302082	202.4626161	217.6875318	11223.15426	11.4659507	366.1030022	5524.787405	0.528508772	5.371241115	737.7287042	5404.39158	0.589847781	12.96936709	298.4367089	5132.841772	0.509545924	5.394731113	742.0431091	5454.160679	0.59249226	0.232936859	0.140878878	0.24574134	0.146641256	0.232274208	0.145107974	0.186694917	3905.349956	0.125462655	0.832063901	0.196982542	3703.228009	0.125990279	0.840052485	0.185546591	4047.772385	0.122490347
HdH_435	M	63	1.25	2	train	1	0.771224779	0.794434309	0.798330784	0.800258338	0.7864103	62.60497608	154.3064041	158.3479593	181.4315068	6765.533143	14.83184965	333.3948566	7016.884273	0.483732057	8.543865906	737.2689016	7105.248752	0.536650718	21.15482026	253.0819036	7412.66156	0.468516746	9.507750541	697.8222783	7114.445746	0.530909091	0.286402209	0.128039427	0.30240807	0.131242213	0.286620459	0.124100974	0.24863082	2111.459724	0.113463117	0.851042331	0.263744229	1737.993862	0.11828927	0.876685134	0.252732078	1811.758935	0.116738193
HdH_436	M	57	1.5	4	test	1	0.635743066	0.906676948	0.828920066	0.852011263	0.7987037	89.83701299	214.4005166	215.237712	221.7287205	11882.01521	20.02827881	460.3916234	9373.010547	0.472005772	8.533634672	1121.434326	8984.44084	0.542712843	15.04249334	588.404353	8796.814184	0.487301587	8.294815908	1071.308095	8983.684998	0.537914863	0.259242936	0.146557192	0.271476831	0.153225959	0.257753026	0.145899398	0.234392306	4134.10587	0.139610721	0.831588477	0.24496546	3910.087161	0.142187711	0.840122189	0.231894439	4437.110405	0.136405964
HdH_437	F	54	1.25	2	test	0	0.26924593	0.388925195	0.442784667	0.593761206	0.36136174	36.11833333	112.3835398	127.4421365	172.091442	3643.745869	13.61413673	281.2288528	2046.23117	0.442564103	6.569186876	700.7028055	2174.746553	0.539230769	10.85869861	383.6474272	1987.34141	0.470897436	6.005533779	777.2637768	2162.731151	0.556025641	0.330531493	0.127164604	0.342068449	0.127246448	0.32623224	0.124243342	0.280765505	3007.033775	0.114497003	0.635635785	0.287646171	3041.634343	0.114097779	0.628474755	0.271184262	3322.25363	0.1114387
HdH_438	M	79	1	3	train	1	0.566270565	0.643279076	0.716060698	0.658688962	0.6687416	104.8405887	228.3618322	228.374121	229.7828465	13159.36172	35.88884199	3122.845569	63508.67486	0.441876148	14.40909355	4758.086827	65514.47644	0.493543388	27.12950258	3585.159273	65547.31128	0.462192952	16.20472031	4619.0704	68407.84111	0.496068641	0.250518654	0.194081358	0.258993076	0.207570897	0.249553383	0.192666774	0.237751666	2867.156534	0.179566795	0.891897682	0.245479711	2454.640439	0.188458122	0.907387971	0.236437638	3013.984758	0.17942592
HdH_439	M	58	1	3	val	0	0.36529153	0.422121853	0.495997339	0.211982131	0.13724455	56.0468254	126.9855856	136.8442872	165.069395	4983.151776	6.255291005	112.3373016	1026.521164	0.6	3.412235563	236.897084	1132.566609	0.694047619	7.258855586	92.60081744	987.5640327	0.582539683	3.658079625	215.8032787	1102.82904	0.677777778	0.186660001	0.100144566	0.21056397	0.106232551	0.184695949	0.099149563	0.132363588	4171.697016	0.083080916	0.60628276	0.156298225	3682.345734	0.09359793	0.651167384	0.138775636	3855.048354	0.088880206
HdH_440	F	63	1	3	train	1	0.643977921	0.831429541	0.839028537	0.850902677	0.7628564	47.40560606	115.0493373	121.4593611	159.6623932	3901.753211	9.293181818	196.8818182	2336.481818	0.533333333	4.80432645	458.1710914	2374.721731	0.616363636	10.79538905	176.3982709	2292.390778	0.525757576	5.039678554	412.9231542	2362.034154	0.603333333	0.23298829	0.109062944	0.254704683	0.115162129	0.235402959	0.110660746	0.19713266	3126.45293	0.10104894	0.626409387	0.215074235	2777.544821	0.105652658	0.665704872	0.196652914	3069.111538	0.101654575
HdH_441	F	74	1.5	4	train	0	0.559383702	0.535439789	0.529976726	0.398681909	0.24470195	66.95976331	145.7131816	151.0031732	180.1345609	6556.597592	9.382654867	104.5334513	2077.27115	0.557199211	4.846081209	247.3915644	2096.354108	0.626627219	8.305469556	136.2610939	2007.470588	0.573372781	4.337670197	298.3337368	2145.445386	0.651873767	0.185231081	0.103906792	0.207313354	0.108176804	0.181833639	0.102782042	0.148182325	4122.370211	0.083064859	0.704450715	0.165852302	3562.190278	0.086872929	0.743090658	0.143439844	4375.733716	0.080535257
HdH_442	F	62	1.25	2	train	1	0.751701817	0.987071693	0.987279356	0.920624673	0.92800736	49.60634921	116.8198922	120.2760789	162.5810409	3969.116751	26.07301684	1206.115031	50737.29128	0.467191043	15.06534432	2118.517688	49585.08498	0.495153061	34.6345594	903.0274221	50925.67015	0.452735261	14.73421225	2159.183432	49706.49302	0.496641156	0.288991154	0.142765421	0.300325698	0.14610509	0.288485796	0.13948364	0.265273228	1009.803486	0.129229287	0.876174121	0.27465348	895.3429546	0.130816617	0.88990087	0.263889075	1068.443821	0.126972491
HdH_443	M	76	1.5	4	train	0	0.125644096	0.614765108	0.654353917	0.54749018	0.42976248	105.7701754	198.5602683	202.4232185	212.2172248	11285.49706	10.02351307	716.7130337	13198.22289	0.586246867	5.460916708	1128.628191	13590.7449	0.635651629	11.09381923	666.107665	12392.54774	0.56566416	4.776875483	1283.477668	13374.15545	0.648120301	0.160466294	0.159645316	0.169686967	0.183448725	0.160565788	0.153750153	0.125523723	3967.526809	0.13592872	0.82288899	0.132335452	3778.224485	0.142632814	0.831390133	0.124992347	4073.060664	0.125779334
HdH_444	F	66	1	3	train	1	0.442944602	0.4513008	0.471993089	0.609070122	0.25739428	56.09102183	157.5874564	159.6695096	182.4121152	6562.901189	12.2338752	130.0686943	1175.27268	0.47296627	5.409722222	345.1336806	1220.319444	0.571428571	11.98549223	140.8756477	1201.369948	0.478670635	6.1217547	304.1897941	1202.859445	0.55406746	0.289821145	0.11633388	0.319319265	0.128243377	0.294356774	0.119545578	0.250104068	4118.28344	0.109054852	0.715973868	0.276240959	3575.588843	0.115234508	0.749335376	0.254695343	3953.324151	0.110175563
HdH_445	M	64	1.25	1	val	0	0.160713736	0.272275478	0.314417422	0.365626276	0.33797923	47.48417508	129.7290708	136.8398594	172.7552381	4880.605642	10.84550085	219.3789474	1813.234295	0.495791246	5.928508643	466.5950776	1951.961617	0.574579125	10.38229376	249.2253521	1857.839034	0.502020202	5.289994347	546.7247032	1966.037309	0.595622896	0.272242094	0.120775966	0.292559739	0.126860742	0.274021106	0.11947675	0.214099361	4570.780165	0.101703935	0.575556958	0.232404449	4175.593737	0.105050058	0.608927139	0.217356396	4360.72438	0.100957831
HdH_446	M	65	1.25	2	val	0	0.160909136	0.561719179	0.586550236	0.258416653	0.25843766	89.24142857	156.5012531	161.0861619	179.859589	7220.394569	2.697247706	44.48256881	411.3302752	0.778571429	1.559602649	72.64238411	467.9304636	0.862857143	2.903100775	31.35658915	383.2751938	0.737142857	1.571428571	72.83056478	462.9069767	0.86	0.087561479	0.091087835	0.104655612	0.091295365	0.093045113	0.073893744	0.032192598	8516.473684	0.059467588	0.413610156	0.041102431	7166.320833	0.065699481	0.507832181	0.039204371	6638.508772	0.054405221
HdH_447	M	29	1	3	test	1	0.608500249	0.865574121	0.835034788	0.720150054	0.79635626	67.01481362	180.5774423	182.4121542	194.6481826	8332.199145	18.85521398	311.3763713	5713.390115	0.446832579	8.489868766	804.3488714	5500.934068	0.513089851	17.22756827	366.2618513	5644.783899	0.455666882	8.534076567	807.6703828	5424.175642	0.5121741	0.313393481	0.127632776	0.328945164	0.131899761	0.315353729	0.127918636	0.279258135	3261.715074	0.118508011	0.814232414	0.290533837	2989.420673	0.120334584	0.828326259	0.27815994	3294.035539	0.118708885
HdH_448	F	62	1.5	4	test	1	0.362423056	0.905250728	0.865736842	0.650127113	0.6589396	101.7498765	204.2562577	204.622236	211.4115461	11235.82225	9.04017531	360.4715642	6914.891266	0.59154321	4.945440524	649.8367072	6901.215732	0.64037037	10.45913383	268.881906	6766.685662	0.568703704	4.260560082	752.0551653	6977.29896	0.659074074	0.183701449	0.127338775	0.195799359	0.127799754	0.183983938	0.124022772	0.134637474	5692.300741	0.100443333	0.748756138	0.143799088	5308.513655	0.100842972	0.765555606	0.135260597	5629.903504	0.097412992
HdH_449	F	68	1.25	1	train	1	0.683243363	0.962381959	0.965102017	0.845142007	0.8791223	67.79669421	198.1205775	204.3054383	214.6782079	9853.231455	41.70801748	1217.575001	23885.25668	0.368799102	18.50158161	2311.011358	23311.55324	0.409641873	40.49040548	1165.47147	23280.42388	0.362095705	19.57810736	2243.011644	23121.47504	0.406580961	0.384747335	0.169766421	0.393795684	0.183248335	0.385290338	0.178823676	0.362662996	1814.398514	0.162680282	0.911223108	0.370198356	1623.650966	0.172585685	0.920107702	0.362332737	1828.934483	0.169805088
HdH_450	M	59	1.25	2	train	1	0.748576303	0.941363513	0.921908319	0.98797369	0.9133085	43.34827127	166.9622903	174.0410701	202.5600303	6434.773458	128.6097881	4011.370985	162255.1892	0.271600628	80.44885616	6992.276312	156935.0858	0.290300785	137.7292052	3939.900624	158062.3153	0.269056201	67.05605962	7402.756226	156992.2562	0.292892936	0.518749643	0.176338013	0.525964686	0.18063565	0.518600165	0.173749576	0.508008559	1066.477548	0.169941358	0.918703713	0.513528224	941.1862966	0.172571393	0.92809	0.506909011	1127.589352	0.167888908
HdH_451	M	62	1.25	1	val	0	0.166436026	0.328386605	0.311882138	0.286650538	0.27881488	85.35	169.2492918	177.3075529	204.2665056	9255.194357	6.036312849	96.43668529	1382.541899	0.613714286	2.927007299	218.0413625	1538.459043	0.704571429	6.305762082	88.83085502	1520.574349	0.614857143	3.144736842	203.5699013	1541.394737	0.694857143	0.164649515	0.108463548	0.175863543	0.105274867	0.161459646	0.101428097	0.119684246	4174.330484	0.090650061	0.784948559	0.127983052	4113.304957	0.092073045	0.786870265	0.117503866	4601.93198	0.091626521
HdH_452	M	48	1.25	1	test	1	0.626015794	0.970189452	0.970293522	0.928895354	0.89707804	86.70361905	206.0633459	210.5223228	223.0324491	11614.65284	29.73629286	1021.664805	31381.8872	0.447185185	13.38711635	2056.789665	29384.16261	0.48821164	23.99268705	1262.662077	30408.65291	0.457259259	12.92132492	2145.763677	30781.76019	0.498063492	0.279376533	0.159916236	0.290639678	0.164450503	0.278973549	0.159198102	0.260306235	2795.973228	0.146148735	0.882887101	0.269554762	2528.567353	0.147846519	0.893772887	0.259009272	2989.028692	0.144037893
HdH_453	F	68	1.25	2	test	1	0.579381672	0.332901061	0.316512704	0.495447099	0.39421916	30.37993056	96.19250502	124.1546075	168.7117117	2849.712944	16.90092979	398.0381533	3844.66688	0.433194444	9.192313048	867.3420136	3839.245091	0.498680556	16.51668255	419.343184	3833.590404	0.437083333	9.22628745	901.3092641	3832.663951	0.502986111	0.339803471	0.132310955	0.353903451	0.137562017	0.34085771	0.133126849	0.301633409	1364.864487	0.122722847	0.7797614	0.316312245	1232.03754	0.127856077	0.799198805	0.303585581	1305.285956	0.123973723
HdH_454	F	28	1	3	val	0	0.26827199	0.450035661	0.43111676	0.333081245	0.30420747	62.61190476	129.801913	145.9595847	176.3706254	5783.658608	7.404063205	184.7521946	2734.235014	0.593303571	4.241674167	368.1084608	2911.155266	0.661309524	8.51650883	167.2334272	2718.797287	0.58139881	3.898627711	407.5537849	2921.684374	0.672321429	0.170105159	0.109184338	0.18959864	0.123870204	0.16836068	0.109071079	0.126028291	3056.101488	0.092297385	0.746540953	0.141229889	2748.034965	0.100963105	0.771516978	0.124012661	3225.153667	0.094737942
HdH_455	F	47	1	3	test	0	0.390400547	0.622622609	0.638889492	0.403019279	0.38236663	51.85080304	122.1064838	135.0093294	160.2735294	4594.387292	8.77750048	296.9811864	3332.12152	0.550401522	4.681904107	579.2893968	3447.534456	0.614856298	11.81694215	175.1566116	3430.269008	0.511411665	5.260816255	535.9476266	3432.133999	0.603233305	0.255019181	0.122895863	0.270640586	0.129583779	0.25255655	0.122550276	0.197342778	2526.447096	0.104796903	0.739145054	0.208844436	2330.478423	0.109555757	0.758267891	0.195227847	2522.719066	0.104366298
HdH_456	F	70	1	3	test	1	0.411151699	0.445865393	0.540803015	0.320306927	0.36927295	63.5780303	162.0135135	163.9744346	193.2034632	7402.431032	8.923857868	97.01885424	867.5714286	0.522348485	4.789632309	242.06088	1002.597348	0.628409091	9.749642346	106.2131617	948.0128755	0.529545455	4.646378576	235.3031041	1000.494827	0.622348485	0.226196219	0.11189383	0.262086458	0.119587155	0.22949414	0.107343773	0.181170156	5116.429952	0.093563518	0.680762207	0.209601766	4636.797222	0.101390658	0.708569307	0.178334617	5673.364251	0.09461807
HdH_457	F	53	1.25	1	val	1	0.635248507	0.972298443	0.96251905	0.754299223	0.7661278	94.60477994	231.4091771	231.5643726	234.0850302	13330.72391	27.01587031	2009.21443	30977.63835	0.423367605	13.54729252	3150.856315	31888.41723	0.47150974	30.63182796	2022.681462	30278.30847	0.419372294	14.48953918	3107.713289	29874.92925	0.461679293	0.303625997	0.190631458	0.312998677	0.19593423	0.305242062	0.191495809	0.28163274	2741.64125	0.181914574	0.899211255	0.288447227	2531.782049	0.185403028	0.906680546	0.281080324	2818.72013	0.181643908
HdH_458	F	61	1	6	train	1	0.789688352	0.809674203	0.900660455	0.905812204	0.8608692	58.34134001	182.495736	183.3431797	192.1925239	7708.049098	38.75898259	870.2919549	20952.209	0.367410846	18.56321118	2043.558015	19861.91019	0.411177424	35.08954484	970.7921528	20800.74832	0.371512428	16.62138779	2277.844094	19482.81337	0.417305236	0.406198216	0.148301476	0.415686073	0.151650501	0.405181437	0.14829907	0.376674412	2352.551824	0.139509307	0.854069989	0.384479509	2150.584914	0.142705582	0.865982533	0.376100925	2403.727889	0.140632683
HdH_459	F	77	1.25	2	train	1	0.421819662	0.81707418	0.845898151	0.64978534	0.75646704	25.32411565	144.512233	151.3622736	175.8624581	3471.914711	41.13098204	861.052183	3848.700013	0.259421769	21.07489627	2129.489627	3637.656224	0.327891157	41.82578766	810.185597	4060.631454	0.256938776	20.93021329	2139.585628	3658.071029	0.328503401	0.632695464	0.166063008	0.63708649	0.165600253	0.629357276	0.164546686	0.600937017	1028.080219	0.160498678	0.866814731	0.60424297	962.0162525	0.1604876	0.874778952	0.59792607	1095.213693	0.159540144
HdH_460	F	68	1.25	2	test	1	0.631216715	0.876351476	0.858078003	0.667842329	0.71829003	75.60414079	197.111799	200.672809	210.755251	10129.12053	23.51138232	435.3265461	11403.1978	0.436549344	11.6584248	1020.092905	11158.31493	0.4878951	17.77730938	589.5751466	11207.44318	0.45184265	10.50597457	1238.422057	11129.18538	0.50363009	0.305899277	0.137333951	0.318872546	0.138926392	0.307330972	0.136447252	0.276771191	4110.168458	0.126495228	0.804236805	0.288736211	3726.796576	0.1296011	0.821630073	0.279134652	3869.227549	0.128985343
HdH_461	F	35	1.5	4	train	0	0.23405013	0.463811308	0.494053334	0.487184167	0.29623315	64.00178571	152.3582231	160.6509964	191.02397	7178.108132	8.335032775	161.5600874	1776.907502	0.54484127	4.658720201	369.4598494	2080.353827	0.632539683	8.156876791	182.0795129	1880.559456	0.553968254	4.27300995	390.6293532	1921.882463	0.638095238	0.221697823	0.103941802	0.239699298	0.11138252	0.219367452	0.105361057	0.173215398	4675.005913	0.091319791	0.699629711	0.188890439	4382.623858	0.095523448	0.717233391	0.174025572	4663.620843	0.091450228
HdH_462	F	57	1	6	train	0	0.27088226	0.38782987	0.534110665	0.388464361	0.3111468	98.27886905	176.1558164	180.0605061	196.1046358	9123.349315	4.607111111	82.70222222	1573.707556	0.669642857	2.561347233	170.7489976	1685.576584	0.742261905	5.537494387	73.91962281	1692.089358	0.662797619	2.83562753	158.454251	1714.508502	0.735119048	0.124332711	0.095056254	0.134515149	0.100594724	0.122164314	0.098640876	0.089934414	4297.604564	0.074951121	0.766238406	0.100189433	3555.392496	0.07878829	0.805716053	0.09194647	3803.971568	0.078862764
HdH_463	F	78	1.5	4	test	0	0.674474305	0.979107916	0.97739768	0.737146616	0.7714637	70.17206541	210.709519	212.484369	219.8826887	10561.01973	40.6279921	1463.505964	32995.62211	0.363112306	24.40189152	2658.165433	32379.28942	0.396348566	54.03595707	1199.861217	32179.26602	0.349298088	24.75669744	2603.023914	32278.49569	0.394683393	0.401275815	0.17616386	0.41237164	0.18084083	0.400183918	0.175056044	0.381111734	1766.095854	0.164924685	0.918985992	0.389415788	1659.8022	0.165290338	0.9235079	0.37762387	2033.1657	0.161100796
HdH_464	M	77	1	3	train	0	0.700690093	0.855834365	0.884385824	0.768883646	0.6972809	61.65782524	196.4715675	205.2195785	215.876855	9223.117771	43.20170061	1226.163585	28889.71792	0.358525346	24.94752435	2452.631548	27931.94622	0.394842255	44.92208149	1196.125184	28261.9014	0.354741227	21.48522641	2564.191677	27507.52443	0.39650833	0.418191319	0.158112801	0.425949738	0.162987737	0.41857271	0.158023641	0.394886924	2673.67509	0.147469495	0.860579741	0.401965768	2446.669966	0.150413756	0.871735119	0.396167104	2596.185998	0.148108009
HdH_465	M	61	1	4	train	1	0.813988124	0.387641191	0.450812846	0.632701874	0.618481	32.04483902	95.54335833	108.3442444	161.2259583	2602.955139	16.40441989	518.2556906	5500.627182	0.428503788	11.51761847	869.9556501	5575.245849	0.467613636	26.81111243	286.6991571	5813.647988	0.398816288	11.09700386	965.2851775	5710.089884	0.478835227	0.365229894	0.145031696	0.385366783	0.14835771	0.365898762	0.143189526	0.322209984	1598.352068	0.131819341	0.711309526	0.335181369	1479.528486	0.135473998	0.731866154	0.31794211	1703.404654	0.129262697
HdH_466	M	53	1	4	train	0	0.36512502	0.69127363	0.790390372	0.457614332	0.47753456	94.30264037	201.3943612	202.4667505	213.2990431	11175.35209	11.26649239	220.7290481	4604.04075	0.543365642	5.205950594	517.2784223	4541.42473	0.612215909	10.05018138	259.7288392	4447.029625	0.552807487	5.179570769	525.0192882	4563.001902	0.615140374	0.194526767	0.128510369	0.211313563	0.134810094	0.196612608	0.131083584	0.165338791	4133.428198	0.111319363	0.821160605	0.180149901	3611.574527	0.117086703	0.8433234	0.16731469	3953.408043	0.113660201
HdH_467	M	78	1	3	train	1	0.823023562	0.970069289	0.975276768	0.887379169	0.90282464	51.07099282	148.6836255	165.7317753	205.2267539	6677.550529	47.81821209	1735.14177	88339.52436	0.379120149	25.02559449	3629.445186	85037.14896	0.406469298	52.26688653	1674.098444	88279.54741	0.376807549	22.91135579	3831.429692	84625.02322	0.408908161	0.384572261	0.149052161	0.394457246	0.152385978	0.383231597	0.147806855	0.365510493	1372.365933	0.141128516	0.900628812	0.373751733	1303.637198	0.143543702	0.90524801	0.364529331	1461.798608	0.140321185
HdH_468	M	68	1	6	train	1	0.611070729	0.911284864	0.96295774	0.579588413	0.713984	67.38128289	188.0794672	191.0934422	204.1676499	9013.625183	24.92753623	386.2661183	8971.871445	0.419901316	10.89273781	1068.931538	8612.796522	0.482401316	21.22787424	482.4255335	8959.963513	0.430032895	11.49638989	963.4225215	8698.739656	0.47381579	0.338948988	0.134812934	0.352952968	0.138953369	0.342322078	0.137101064	0.315798189	3203.164425	0.127277056	0.831185096	0.32799058	2788.173828	0.13110246	0.85222308	0.317120033	3008.299346	0.129590441
HdH_469	M	36	1	3	train	1	0.567303174	0.36915952	0.392281353	0.58060205	0.51229745	39.50441919	93.02887008	106.8049738	150.1883657	2654.239459	8.145209581	159.3847305	1783.476048	0.562289562	4.012297735	365.5993528	1875.52233	0.650252525	9.109578544	144.1195402	1732.694253	0.549242424	4.133902199	338.4748933	1860.610108	0.641203704	0.212217299	0.113316226	0.231928602	0.12204839	0.210489526	0.11218772	0.165938	2266.706753	0.097683591	0.606962373	0.181732349	2080.260101	0.10175464	0.63621679	0.163010019	2399.166494	0.095976042
HdH_470	F	53	1	3	train	1	0.857877283	0.987254441	0.98707521	0.884739578	0.8891823	49.80269627	126.3405836	135.1638364	180.0696627	4977.403819	29.75241921	1108.54738	50585.90074	0.439073272	17.37312411	2157.445021	49215.5378	0.468307413	39.74661835	842.3920215	50773.91793	0.427702956	17.62212113	2174.93751	49198.16994	0.468461066	0.312224278	0.136560309	0.332330599	0.144798536	0.312239882	0.137485591	0.290887103	1531.080607	0.125912914	0.851166911	0.308181269	1185.930972	0.13084041	0.884311306	0.290557797	1513.267395	0.126219406
HdH_471	M	69	1.25	1	train	0	0.184699412	0.500824749	0.57262361	0.287979454	0.26928613	104.0267188	201.8585506	204.1009386	216.8067808	11552.77069	8.124047306	255.2967148	5339.286991	0.59453125	4.007054674	558.7422693	5437.509112	0.664453125	9.070374275	268.0859251	5256.951766	0.5928125	3.830579474	596.8657203	5468.492437	0.67140625	0.159012709	0.13170243	0.170045306	0.13333964	0.159139493	0.126428173	0.122506445	4304.223673	0.109165368	0.815872761	0.12951473	4276.645511	0.108707843	0.816686968	0.119854102	4853.580862	0.105369704
HdH_472	F	63	1.5	4	train	1	0.685622343	0.931169391	0.897121072	0.638852119	0.7204113	66.59522436	199.8582147	200.4780719	209.8607608	9564.690227	27.74931654	446.3811615	7784.222765	0.386891026	13.06196201	1218.925446	7570.112328	0.450544872	20.98964345	625.7738161	7881.342161	0.405416667	11.77279438	1254.328225	7666.126327	0.455929487	0.374508979	0.154030098	0.385865615	0.158175631	0.371209666	0.154400557	0.345467419	3106.914466	0.141275833	0.84573875	0.353692634	3022.796047	0.141819873	0.849027596	0.339982012	3590.759055	0.142097001
HdH_473	M	48	1.25	1	train	0	0.388248902	0.716144085	0.668390989	0.182751492	0.19763842	109.6075	215.2076913	217.7851011	225.6221008	12705.74942	11.0279597	218.990932	5785.428967	0.551388889	6.652376092	451.5650448	6189.561642	0.612291667	8.29465886	303.4237065	6079.023181	0.581180556	4.792424078	546.6329596	6189.591488	0.637986111	0.183602923	0.145180137	0.190043251	0.143327118	0.17791034	0.135093877	0.161612835	4091.019083	0.126017058	0.843016623	0.164517933	4531.926626	0.122591078	0.825687722	0.152791156	5616.783292	0.115859593
HdH_474	M	69	1.5	4	train	1	0.712530637	0.331909776	0.341050237	0.600739598	0.58954257	47.95247253	111.108344	124.8032149	166.994403	4037.900763	10.38828338	241.6069482	4079.43733	0.537728938	5.766094421	498.6428571	4046.289086	0.597435897	14.04577715	172.43577	3975.695174	0.516117216	6.117374517	479.7159846	4057.498224	0.592948718	0.23117533	0.11473546	0.251535841	0.121358297	0.231366855	0.115448458	0.194676521	1586.623342	0.103527196	0.813980083	0.211053253	1419.301796	0.107532812	0.831935492	0.192607198	1708.642811	0.103197397
HdH_475	F	25	1	6	val	1	0.505226245	0.542117	0.631017268	0.510767281	0.5189569	62.03116097	124.2659993	133.5378758	171.512215	5133.917654	6.55235378	148.864194	2563.504993	0.624109687	3.726876762	316.2954138	2662.236485	0.694978633	6.824036803	139.1161587	2523.713053	0.619301994	3.680775115	319.3518613	2721.930648	0.698361823	0.15028963	0.094102816	0.168477933	0.099359965	0.148289233	0.094005992	0.110644947	3242.829221	0.081285129	0.696336108	0.124617297	3212.210859	0.083101695	0.698454732	0.106397088	3840.369264	0.075950731
HdH_476	F	52	1.25	2	val	0	0.164194872	0.325232625	0.379912823	0.325906605	0.30832005	54.69947917	134.9473008	142.393007	180.0827068	5648.389375	6.143112701	107.1341682	694.9731664	0.582291667	3.312404288	219.8621746	781.5022971	0.680208333	6.375790425	103.3161698	660.2104788	0.5765625	3.283950617	215.0447531	756.691358	0.675	0.202843853	0.098194775	0.219052078	0.100441088	0.197456475	0.098107379	0.149966113	4722.007591	0.083294862	0.625630667	0.166532817	4589.426587	0.090761104	0.634778007	0.147867619	5035.84472	0.086146684
HdH_477	F	58	1	6	val	1	0.318195761	0.636277854	0.623484313	0.450124145	0.37019426	32.5349359	71.5437545	87.58751436	148.3246753	1536.227626	8.72136688	197.5726624	3675.697334	0.569017094	4.798714479	411.5260487	3872.741204	0.631623932	7.801918111	229.6399852	3708.367023	0.579273504	4.018828786	550.7217169	3990.063029	0.669551282	0.182498813	0.134402335	0.194272662	0.14252155	0.182413658	0.133631401	0.132906152	1074.010441	0.103431074	0.664421356	0.142131189	975.3566434	0.111578444	0.693232412	0.134870088	973.3427553	0.107474569
HdH_478	F	59	1.25	2	train	0	0.32238226	0.412114054	0.423982024	0.448001236	0.473959	40.58856838	120.3521574	131.1073384	166.2971175	4026.481686	12.33167646	385.0284681	2612.386805	0.472863248	5.857142857	899.2218045	2846.62594	0.568376068	11.61425115	442.7250935	2724.319551	0.485790598	5.909967846	864.2612067	2823.432003	0.564850427	0.29896456	0.120471391	0.310509506	0.124572179	0.299479711	0.120400962	0.250709479	2818.231125	0.112210689	0.681995834	0.262318864	2670.094066	0.113585415	0.696295915	0.250961965	2865.500514	0.110845186
HdH_479	F	66	1.25	2	train	0	0.22510906	0.949725688	0.928774476	0.175076663	0.24747378	71.34396825	142.9023226	147.186751	169.8014963	6119.864067	7.781057151	115.3691977	2767.266166	0.591587302	3.934170021	296.6329623	2872.890126	0.67031746	9.023617821	117.0386473	2827.871712	0.591428571	4.633546483	237.6866699	2841.515986	0.645396825	0.170502353	0.103316136	0.187176331	0.109657514	0.167888389	0.105242832	0.14883662	2458.208033	0.09697002	0.803827492	0.161041474	2210.949634	0.103969777	0.822871579	0.142491565	2829.443539	0.093820295
HdH_480	F	74	1.5	4	test	1	0.663469576	0.962183595	0.948052824	0.959120154	0.9626915	54.80607918	164.9647018	176.6232607	202.0880713	7433.08592	43.58805765	662.7927934	20963.4792	0.372158365	21.09016748	1664.43891	19943.42303	0.413307791	35.23409876	804.3650342	20140.75533	0.377088123	19.93199307	1801.537973	19991.33407	0.4199106	0.386698263	0.157132132	0.399468665	0.164810139	0.386297923	0.154313274	0.361445095	1807.265141	0.143588741	0.883733201	0.371717105	1684.810082	0.146194023	0.890867631	0.360285506	1863.378916	0.141058618
HdH_481	F	76	1	4	val	1	0.655243656	0.967096984	0.971191585	0.921682656	0.9247207	70.29642857	179.9488544	182.1924755	196.1929366	8724.473345	65.03729736	1399.169435	105767.2849	0.399554335	24.41529253	3307.346093	103825.9493	0.43706044	39.16027669	2104.94082	103297.1728	0.41480464	25.2267215	3250.450415	101657.6838	0.433449328	0.329835487	0.154437268	0.340995428	0.161034068	0.330490215	0.15680541	0.319887376	1559.763443	0.149626531	0.912591185	0.330667861	1188.777845	0.154828043	0.933224971	0.320773257	1477.737711	0.151248618
HdH_482	M	70	1.25	2	train	0	0.391373908	0.757730186	0.78520304	0.481090844	0.49223468	83.51799567	198.9595928	200.3547487	216.6215788	10693.06179	41.92330951	2912.739574	75808.72914	0.436679654	17.18626092	4364.274006	73219.14772	0.468597403	29.98099951	2848.810117	68311.46292	0.425142857	17.55481432	4307.491717	73182.93983	0.467220779	0.296236159	0.169442482	0.303104354	0.191859822	0.295994847	0.170909151	0.278153007	2376.128163	0.155626868	0.890981029	0.284289201	2183.990878	0.168751975	0.89945444	0.278172613	2355.32445	0.157824426
HdH_483	M	65	1	3	test	0	0.294485634	0.623466492	0.593581378	0.191110224	0.22659813	50.13541667	161.2074468	167.239484	191.2836719	6550.094262	14.01827875	223.1721249	1485.972582	0.434193122	7.891102258	435.2682603	1530.204515	0.498015873	19.17128874	151.1566069	1548.626427	0.40542328	8.789838337	450.6872319	1557.481029	0.501157407	0.374984436	0.131454192	0.403729094	0.140085592	0.3803822	0.133598112	0.318520361	4285.641159	0.122078942	0.700916504	0.339738911	3833.740287	0.124432219	0.729355807	0.317850182	4471.288312	0.121849526
HdH_484	M	66	1.25	1	train	0	0.669576987	0.769833386	0.679667652	0.647235394	0.59028476	58.65918878	167.0124308	168.5210234	192.6536183	7305.624179	59.99455262	5275.817312	136738.9696	0.347792517	31.39633633	8266.256484	140934.8739	0.379530612	69.2785449	4881.111659	135380.631	0.342028912	32.79729235	8101.239904	139039.1924	0.376610544	0.390449352	0.185479004	0.396178098	0.203163199	0.390373123	0.183226187	0.376808117	962.1860729	0.178047492	0.935954657	0.381991577	838.4730891	0.190998819	0.944131908	0.377117995	941.1804255	0.1762143
HdH_485	M	49	1	3	train	0	0.141974234	0.388554811	0.503302515	0.175937429	0.2130733	91.11931818	146.8729188	155.1004046	177.0245524	6718.522169	3.752988048	106.9123506	2727.864542	0.739478115	1.87830552	242.4664955	2899.574583	0.819654882	3.573566789	115.3422762	2713.930811	0.745159933	1.921891059	240.8001028	2938.996917	0.819023569	0.067977098	0.074588384	0.073836055	0.081004053	0.068345125	0.07476879	0.04177298	4264.241299	0.060072384	0.673488968	0.044016554	4201.14697	0.063292866	0.678979603	0.040523259	4560.288052	0.058059125
HdH_486	M	66	1.25	2	test	1	0.310965081	0.794021308	0.786277473	0.621428549	0.7227538	72.96242424	151.7966187	156.5162312	179.2036283	6908.364164	6.536681827	265.7965197	3496.906269	0.612969697	3.277631809	552.3648625	3629.964092	0.692	8.249743274	194.2860957	3442.751078	0.590181818	3.441959531	520.0113596	3623.484203	0.682909091	0.177277395	0.101311072	0.188274313	0.107158613	0.176944566	0.105324068	0.129412022	4044.338921	0.086929744	0.717239518	0.136028367	4052.250429	0.091378911	0.716452149	0.125680796	4401.827551	0.086507319
HdH_487	M	61	1	3	val	0	0.0546985	0.240635604	0.252355844	0.339182377	0.38123828	56.559375	123.3938356	136.5783133	179.425	5223.707412	4.986335404	55.99130435	549.8496894	0.62890625	2.70235546	122.2869379	617.4603854	0.7296875	5.221674877	57.59852217	563.0147783	0.634375	2.652360515	122.5343348	596.8240343	0.728125	0.152093109	0.088151298	0.175208865	0.09759192	0.159470575	0.089736196	0.108907761	5565.26101	0.071919151	0.514971405	0.124035818	5020.943878	0.07444329	0.56167514	0.11463483	5179.156821	0.079596622
HdH_488	F	55	1	3	test	1	0.688437474	0.720879138	0.687870741	0.686733723	0.73794466	47.56624581	150.8225125	151.4940901	153.4589853	5034.447861	85.39451381	7527.062117	186038.6683	0.3226158	39.69159468	11289.14285	179363.7718	0.350058452	69.58696301	8361.049191	183881.4223	0.330548411	36.96124446	11795.77274	180631.768	0.353964357	0.43445971	0.171117108	0.442247889	0.182434835	0.434191046	0.171633659	0.421574626	1043.568109	0.165708956	0.898661915	0.428040471	872.2552029	0.175013479	0.915230968	0.42091269	1068.981104	0.165174265
HdH_489	F	67	1	3	train	0	0.310532677	0.567517996	0.606812418	0.405948043	0.47067845	85.80769231	163.7346245	167.5358398	192.0525813	8226.890368	6.392847005	118.673006	2552.832529	0.627314815	3.901444788	248.2997936	2675.27709	0.69017094	7.641454965	108.1593533	2577.40358	0.616809117	3.763551884	252.3144037	2602.227155	0.689814815	0.145465955	0.103144105	0.16426262	0.1068288	0.143665989	0.096670153	0.112800547	3702.734848	0.083355025	0.786910448	0.129397936	3358.965278	0.089853208	0.806180784	0.113958322	3673.098701	0.08849581
HdH_490	F	74	1.25	1	test	1	0.553158248	0.917474031	0.935614467	0.958416581	0.94606036	62.19692711	172.6566773	184.371008	201.6925598	8163.551391	58.48045835	1881.57436	172143.4726	0.414553936	26.88658779	4115.470131	166805.3619	0.442223518	43.56933317	2475.126822	165002.3462	0.419924198	25.96573896	4222.074141	168970.2861	0.445558795	0.316778082	0.159251516	0.324397337	0.167023194	0.316164442	0.159598451	0.307774202	1161.077604	0.148374973	0.930371149	0.314032373	1061.382002	0.152504416	0.936200747	0.306024654	1325.422625	0.147149359
HdH_491	M	67	1	3	train	0	0.667471157	0.922085285	0.86452508	0.737682462	0.73130155	73.27241533	191.0307089	194.9364643	212.0966382	9748.925077	33.54139459	861.4054756	28844.42312	0.424832888	17.88099493	1696.303453	27944.40019	0.461341355	32.33723109	856.2751749	28317.02223	0.422069964	18.12815827	1639.36435	27520.20566	0.457252674	0.323344788	0.145713831	0.340605983	0.151581046	0.326600842	0.146272241	0.302584935	2386.75403	0.13766703	0.881278397	0.31816838	1927.949413	0.141236215	0.903545761	0.305947634	2109.400366	0.138489568
HdH_492	F	68	1.5	4	train	0	0.741002063	0.893673182	0.839076757	0.787016332	0.69627005	54.18316779	154.5678854	163.5697446	192.4255763	6706.864326	27.57395751	401.7058746	10828.69643	0.402895182	16.49985239	928.9663459	10745.74086	0.447405959	31.75707811	396.4665966	11013.08894	0.402129121	15.99456458	938.4817441	10677.41297	0.447115385	0.353687871	0.140891905	0.37281692	0.147870868	0.354520581	0.143047755	0.332694227	2012.21557	0.132700812	0.857919555	0.347295741	1598.934473	0.138311148	0.885957239	0.329056411	2093.20549	0.13329937
HdH_493	F	63	1.25	2	train	1	0.684605484	0.620856881	0.777513325	0.830402255	0.8793435	64.89343989	159.1502083	162.7268124	192.2814379	7431.24319	18.83614475	400.8041576	10277.6452	0.475757576	11.17832412	887.6243568	10220.55047	0.524175824	22.67635422	325.3996835	10373.06259	0.462903763	10.46973734	897.9958127	10225.05964	0.524875125	0.288479096	0.131012852	0.305008006	0.138381749	0.288136335	0.132972934	0.255896832	1960.771801	0.119552339	0.873507038	0.267374413	1881.236044	0.120192898	0.87785824	0.252002172	2299.82247	0.116669804
HdH_494	M	60	1	4	train	1	0.624405253	0.886870384	0.861355543	0.798681378	0.7825283	59.14326225	192.1804336	193.5482293	204.6235287	8619.027902	83.43555884	2010.049526	60113.88294	0.32334473	38.22739036	4056.316861	57210.35224	0.36005153	58.01023395	2608.418576	57204.26519	0.334886246	36.83869081	4065.388033	57218.85201	0.360181164	0.434338683	0.166562822	0.444505887	0.176397989	0.434726811	0.16508621	0.422025535	1464.094362	0.15989967	0.917750152	0.429961176	1295.946941	0.165713908	0.926851903	0.420634433	1525.308643	0.158212437
HdH_495	M	51	1	3	test	1	0.753622502	0.385936588	0.364501506	0.437963039	0.41491237	25.05051282	65.48707575	87.0628542	141.3813559	1234.177021	13.1955208	282.6459296	3535.370423	0.480854701	6.333384687	666.5242644	3541.173471	0.554786325	13.6626506	263.695918	3533.589822	0.475299145	7.321980448	594.8092085	3596.298329	0.542051282	0.287688862	0.142672648	0.302831733	0.144174816	0.28083371	0.135368179	0.25080008	653.3686475	0.125562437	0.752336645	0.266116255	594.1162677	0.129468719	0.775003873	0.247919096	666.3579432	0.125160428
HdH_496	F	54	1.25	1	test	0	0.235695722	0.65182811	0.591391683	0.35702917	0.34479943	99.88271605	205.5455187	205.9255695	214.296796	11397.80613	10.27881582	280.5651541	5982.411065	0.565294925	5.217985453	565.7288957	5969.482037	0.622359396	10.53041662	269.2615214	5754.519479	0.558093279	5.054142205	608.7284192	6022.131115	0.630864198	0.187967621	0.128940994	0.202876566	0.138603744	0.187711365	0.130294674	0.150182611	5042.927807	0.108463734	0.781679982	0.162815828	4496.322107	0.1135157	0.805457246	0.150485833	5010.491349	0.108770069
HdH_497	M	71	1.25	2	train	0	0.865306455	0.931575179	0.947247565	0.782498837	0.9000938	50.72747534	117.6089542	126.4176319	161.3448276	4223.596867	21.97484651	506.1047442	20815.66359	0.490957253	8.357059743	1438.127764	19654.90192	0.549488491	15.2177318	743.2163308	19955.65093	0.508531239	8.253762015	1484.400928	19567.49367	0.551150895	0.243770664	0.119773444	0.256131933	0.122267158	0.244341346	0.119948836	0.219829379	1827.400774	0.11018393	0.791028826	0.230353445	1715.807962	0.113076598	0.803223293	0.219080763	1917.809784	0.109595896
HdH_498	M	57	1.25	5	train	0	0.46371574	0.960989594	0.95985651	0.901677132	0.9345608	103.8305192	224.9602217	226.0651684	231.3619159	13263.39862	22.75729172	1302.646122	26790.61031	0.481275202	9.785246057	2154.232519	26823.91801	0.530544355	21.85865428	1313.703053	26302.66549	0.479977319	10.7600404	2048.250589	26707.29157	0.523966734	0.239853429	0.178154311	0.249978418	0.1819624	0.239389077	0.177532623	0.21857242	2998.545896	0.165421009	0.888453075	0.227806575	2556.204005	0.168635071	0.904701546	0.218330271	2998.862869	0.164438106
HdH_499	M	45	1.5	4	test	0	0.304960391	0.355247796	0.443076372	0.16732052	0.2640655	56.88734568	165.3049327	167.3424658	188.4494949	7060.875683	9.981012658	178.0348101	1131.493671	0.487654321	4.978540773	436.3811159	1302.188841	0.599279835	9.343558282	209.3854806	1178.687117	0.50308642	4.896137339	431.2849785	1337.591416	0.599279835	0.289808038	0.118268972	0.308851956	0.121927243	0.289491048	0.120320586	0.238842475	5466.795545	0.103682779	0.660198027	0.256203122	4972.320638	0.107384792	0.688837059	0.239809533	5376.678524	0.102949307
HdH_500	F	44	1	3	train	0	0.252876459	0.93141216	0.893650234	0.695694387	0.597656	78.26309975	183.3857249	183.9019681	192.5805785	8951.665785	8.554641598	171.5693302	2238.26557	0.537247475	4.791411043	401.8256646	2347.779141	0.617424242	9.004587156	208.162844	2272.788991	0.550505051	4.406532663	438.2482412	2366.329146	0.628156566	0.223566691	0.112026223	0.234556841	0.114239155	0.221412586	0.111322662	0.190958775	5180.237524	0.100662383	0.725315381	0.195277706	5351.721402	0.102400489	0.715053681	0.181485583	6137.637911	0.097194863
HdH_501	F	57	1.25	1	val	1	0.592105156	0.703261018	0.57796514	0.699509799	0.6470734	104.2351065	231.9010795	232.810402	236.9341419	13803.25909	41.76202462	9574.261748	120940.7818	0.422118056	23.48639507	11048.33009	121973.7268	0.448247685	49.7963916	8784.243445	105861.6761	0.39850463	22.40867122	11072.60464	122637.3646	0.449763889	0.273799654	0.220247802	0.281565758	0.22761524	0.273353484	0.218537298	0.260636038	2084.022071	0.20517996	0.925229912	0.266878179	1739.593926	0.212176106	0.937481719	0.25948969	2213.782261	0.203951574
HdH_502	F	69	1	3	train	1	0.688235523	0.632783294	0.574172139	0.424403906	0.46178505	66.75911036	159.4659451	159.6274931	168.7328011	6518.126421	84.89041019	17742.89822	241353.9855	0.342531319	33.29976354	21880.02477	261012.3788	0.379743691	67.76535956	18359.40652	236080.2985	0.347520193	36.046905	21890.67288	274503.1383	0.385238206	0.312763535	0.208995071	0.319424996	0.23361783	0.313116888	0.213347438	0.304141758	912.5912842	0.2054626	0.931024781	0.310243213	689.8378316	0.232099294	0.947931453	0.304524536	895.905184	0.208236442
HdH_503	F	64	1	4	train	0	0.513593797	0.643495858	0.656232238	0.66440165	0.6064224	57.46996568	194.5377281	195.441613	206.168481	8501.585438	28.66694874	784.7212282	10271.04824	0.364020419	14.39153328	1833.94008	10025.95493	0.417884175	31.97184637	791.3253443	10433.00825	0.362634219	15.74947302	1830.587584	10114.4649	0.417532125	0.418767906	0.148228616	0.432988086	0.153515956	0.421607444	0.150175041	0.385034566	3406.812485	0.139442614	0.809977388	0.394249239	3262.760574	0.140837752	0.817091457	0.382873893	3545.780679	0.138443463
HdH_504	M	64	1.25	1	train	0	0.74083369	0.903911889	0.84240675	0.394880325	0.37435555	30.41019531	69.80084937	84.81917808	151.488806	1445.373107	13.13746224	449.665861	9143.804381	0.5171875	6.392489883	1079.732303	9329.362768	0.588789063	12.27282892	491.8317555	8888.664256	0.524023438	6.245648865	1121.363179	9233.072927	0.590273438	0.220296351	0.139092763	0.234994377	0.14410273	0.222128997	0.137992444	0.18934631	942.368732	0.119964976	0.687811299	0.199768429	876.7961842	0.125484472	0.709094135	0.187730751	975.745503	0.121128907
HdH_505	F	56	1.25	2	test	1	0.754081468	0.975067854	0.97399193	0.944700718	0.94846445	58.73602007	167.3505917	170.6036597	195.450741	7487.520482	30.99636711	940.3730742	27469.47981	0.402594214	21.7856949	1790.539118	26921.67756	0.432699904	46.26812237	618.9284527	27391.22949	0.385267428	19.62515431	1787.444077	26706.04321	0.432390306	0.371297618	0.147037144	0.386029243	0.152368608	0.370541202	0.145946609	0.347483398	1299.785232	0.137142451	0.9163305	0.356821915	1345.476664	0.137227852	0.9129193	0.341981384	1728.975581	0.132642933
HdH_506	F	52	1.25	1	train	1	0.686969104	0.78788805	0.793910801	0.296349406	0.30901664	24.22127525	110.7768715	131.2282774	169.8424821	2717.977868	29.91882927	478.3756098	2763.156878	0.32354798	14.50667954	1119.540802	2581.905843	0.392234849	26.20821503	559.353587	2715.081015	0.333522727	16.58995677	984.658131	2773.075823	0.379671717	0.489881426	0.148186549	0.501064118	0.150282409	0.489592485	0.146581147	0.474437435	1057.354103	0.144928732	0.825643817	0.487419778	928.5446702	0.147295112	0.84488274	0.4736373	1112.833261	0.14489188
HdH_507	F	66	1	3	train	1	0.629522821	0.807388306	0.766650796	0.628805041	0.7251939	66.47196293	203.3329195	204.3358326	212.8581416	9679.120629	30.31242873	418.1327077	7725.9015	0.385585768	15.61198988	878.1932933	7401.900506	0.427624459	29.05687456	399.8229979	7713.143692	0.381764069	14.91462475	1013.869163	7338.54446	0.438920455	0.390095976	0.149730599	0.407686413	0.155797664	0.392711635	0.15013537	0.35637341	3449.138867	0.138343254	0.829867144	0.36823495	3122.569062	0.139719144	0.844723284	0.353999313	3627.699341	0.137229659
HdH_508	M	42	0.75	4	train	0	0.147931845	0.388495117	0.417150527	0.13145633	0.09412976	87.06190476	151.8388747	159.0294319	187.6606244	7466.888842	4.867662754	58.20277481	1455.558164	0.686446886	2.425756848	137.4353676	1454.084094	0.762271062	4.400420389	68.57856017	1351.408828	0.697069597	2.374100719	137.1947242	1450.510791	0.763736264	0.092141319	0.077183573	0.104420194	0.084725301	0.092636458	0.078378303	0.070329218	4259.05463	0.061897861	0.722227397	0.078312166	3978.620811	0.069343212	0.740465734	0.068641547	4427	0.064059745
HdH_509	M	63	1.5	4	test	0	0.84048	0.95777607	0.951643705	0.770745695	0.7600081	29.00770503	99.96849435	110.1644592	161.4065151	2547.337121	32.40851486	1354.646082	20865.19893	0.355742945	19.03577532	2693.409413	20088.38294	0.393463404	42.59044807	1009.941199	21496.07626	0.343430335	17.19860338	2881.036911	19933.97448	0.397784392	0.444321513	0.150687436	0.453455093	0.152071613	0.444183685	0.150572179	0.409370496	1246.68451	0.141216143	0.768632309	0.41684828	1168.241629	0.142395301	0.782204658	0.409263103	1233.470045	0.140837904
HdH_510	M	67	1.25	2	train	1	0.715223291	0.874218404	0.850783408	0.939786851	0.95401675	45.82517678	220.3501372	220.8051312	224.0703446	8206.598463	128.2634924	3591.208987	71142.60116	0.229911833	71.65026532	6729.532888	66750.36791	0.253862334	144.0538155	3367.030081	65776.2103	0.222128983	73.14363444	6817.869871	66447.26469	0.254162191	0.600746251	0.187524902	0.606388474	0.192659909	0.600693018	0.18662778	0.587031981	1231.62371	0.176060945	0.927568854	0.590994701	1144.390164	0.17786866	0.932452468	0.585678218	1314.781371	0.175362642
HdH_511	M	58	1	3	val	1	0.749041344	0.950650036	0.971575975	0.947431207	0.9399615	33.04305094	109.992326	131.7436037	185.4017438	3568.859803	60.4118743	2229.519161	90990.60089	0.332177057	32.2339824	4745.784658	87231.70804	0.359075413	73.8419758	1777.588976	90873.7349	0.324425119	36.07302538	4302.43149	88317.73297	0.355259158	0.452651007	0.16102119	0.459651014	0.165046871	0.453505738	0.16339175	0.437821251	620.6214406	0.154846417	0.916431735	0.443054157	605.3718661	0.156299193	0.918192475	0.436693576	665.0618228	0.154336023
HdH_512	F	73	1.25	2	val	1	0.522154546	0.583740115	0.714838564	0.38292864	0.476744	103.9050054	213.7077908	214.0482378	219.5479468	12139.91422	15.49172278	538.5879107	14784.78373	0.534442641	5.738130664	1244.868795	14056.99008	0.600081169	10.44068296	731.6908056	13714.15298	0.551461039	5.512162284	1275.961045	14017.72112	0.602867965	0.193274841	0.141908664	0.201690827	0.14514458	0.192215672	0.142496516	0.170294519	4128.739753	0.129095777	0.831620028	0.177297926	3903.104196	0.130449661	0.840550931	0.168929626	4319.504852	0.127266996
HdH_513	F	36	1	3	val	1	0.386861874	0.724849641	0.65161711	0.585393727	0.5339547	41.75163899	129.1331981	139.0608365	177.317757	4607.691704	13.11045655	326.6799215	2376.700049	0.445148601	8.206778938	656.0253677	2479.765722	0.512565559	17.82082695	265.640633	2395.157223	0.428103147	7.81509754	673.3464801	2464.166243	0.515297203	0.34948803	0.129186088	0.36627151	0.133613731	0.350897306	0.128227568	0.308051672	2630.161699	0.119260906	0.740996014	0.321233629	2543.647308	0.121628589	0.747083469	0.305019881	2741.837778	0.118890856
HdH_514	F	74	1.25	2	train	1	0.597857758	0.951882601	0.955492556	0.955377162	0.978612	64.96272163	172.6714855	177.7286581	202.1399454	8332.136351	51.98005297	2588.23007	166839.8146	0.400188868	25.35660283	5140.070306	160919.1239	0.425705365	44.64600389	2805.100245	162273.1185	0.400192723	22.77645365	5750.395046	160166.1405	0.430980188	0.347454263	0.150565018	0.35877177	0.155164214	0.347327707	0.151167439	0.331987477	1905.73016	0.139878454	0.888390738	0.34167384	1606.978981	0.142105552	0.90574385	0.331442653	1997.48429	0.139206941
HdH_515	M	83	1	4	train	1	0.705089785	0.764679909	0.717108309	0.903965652	0.8562296	50.763743	117.9229277	131.4907249	172.2140665	4584.524627	14.5145884	263.2728378	8541.280827	0.504026611	7.523340743	594.8859956	8337.978406	0.551295518	16.40122431	241.7186707	8702.251246	0.500481443	8.773407202	599.8929165	8501.083261	0.553002451	0.252300441	0.120532464	0.26762319	0.128561659	0.255400766	0.124202562	0.232333559	1785.740724	0.112966927	0.809413136	0.243266759	1650.452686	0.115290959	0.82321726	0.230761281	1929.594048	0.112493725
HdH_516	F	33	1	3	val	0	0.431236808	0.81606847	0.679695427	0.449873716	0.4518073	47.28413318	151.7841147	155.4329004	176.4216867	5640.505299	18.36380132	295.2068496	2522.942391	0.410063244	8.86921759	717.3563678	2666.618884	0.488560268	17.47955556	328.2497778	2750.717778	0.418526786	8.145130731	740.3789314	2594.618037	0.490885417	0.371891415	0.135012833	0.387202938	0.136738202	0.370274321	0.132528379	0.325386357	2812.32395	0.123680212	0.772342493	0.337899203	2721.2375	0.126953364	0.777348749	0.321794881	3015.197054	0.122321774
HdH_517	F	63	1	3	val	1	0.14329611	0.440585285	0.509525359	0.421582997	0.4475306	67.95521032	190.429735	190.7008727	194.5575104	8857.317424	89.24884792	13279.46158	340374.6753	0.358372983	41.83931611	15898.34885	328371.3265	0.375220643	88.3844234	12957.02822	313259.7787	0.348970776	41.11442568	16099.77744	333452.983	0.377939693	0.388390015	0.177695772	0.395757695	0.196294518	0.388072444	0.18083738	0.378817655	1152.836386	0.165359507	0.936043273	0.385290941	886.7087625	0.174309936	0.950768017	0.378397397	1175.609317	0.167263633
HdH_518	M	76	1.5	4	val	1	0.734979637	0.924996078	0.924615562	0.711101949	0.75091666	53.59674854	213.9061346	214.3758349	218.128391	8944.514009	95.12467081	2778.783155	56251.58177	0.269796882	49.31734829	5277.744463	54479.232	0.301085993	92.93151147	2839.317679	56127.72425	0.270732296	46.35828277	5121.112921	54287.41375	0.299198868	0.523384286	0.174324796	0.531690845	0.184542446	0.523349776	0.174429355	0.509634327	1665.305578	0.16998582	0.910097717	0.516210895	1503.882632	0.177662908	0.918485641	0.507870016	1796.820643	0.169260246
HdH_519	F	70	1.25	2	val	0	0.360451717	0.898780644	0.879944623	0.377290964	0.4089809	86.40411706	162.0111638	167.3191075	193.5435752	8279.033168	7.184507376	374.9887986	9407.218348	0.628819444	4.075027263	744.3272265	9482.602763	0.682291667	9.320467741	257.5174585	9541.163709	0.606597222	4.317058824	681.6272059	9576.065147	0.674603175	0.156547515	0.103847922	0.167073443	0.107292533	0.156210442	0.102163347	0.122709733	2760.511623	0.089117564	0.835433905	0.130097128	2655.388627	0.092844168	0.841496069	0.120340192	2985.614265	0.088748982
HdH_520	F	46	1.5	4	test	1	0.742096287	0.929200649	0.842384338	0.863861382	0.85533977	47.88579167	124.7813858	129.7226277	162.4762611	4354.179831	18.46769117	329.8516941	7674.670246	0.450083333	10.69046828	758.4486881	7675.742278	0.501833333	19.97895717	318.0519553	7755.141341	0.4475	11.19809826	735.816415	7705.319626	0.499541667	0.306768523	0.133844353	0.322638949	0.136495336	0.304710736	0.128966041	0.283606046	2139.478443	0.123040422	0.760867277	0.29585093	1981.674296	0.125803559	0.77742268	0.278911371	2465.783501	0.121296632
HdH_521	M	65	1.25	1	train	0	0.719415243	0.666619182	0.708770573	0.519061267	0.43037114	37.79955407	137.7702172	173.2014756	210.0760354	5428.781644	32.5856623	1061.820948	17598.54886	0.371474359	16.10440218	2444.399521	16401.61085	0.419119286	28.03573538	1252.518754	16851.76565	0.377480491	16.70454168	2456.940596	16525.84083	0.419439799	0.40438999	0.151432931	0.409113741	0.152976849	0.404558382	0.150503726	0.383770232	1522.219812	0.145380887	0.869049862	0.38969546	1505.52218	0.14702764	0.869787155	0.38342946	1597.887367	0.145211752
HdH_522	M	78	1.25	2	train	1	0.610086061	0.932945848	0.918304265	0.782936573	0.7970976	71.82816993	191.807041	195.0283844	211.4628931	9768.765355	24.66832664	566.644799	13815.88724	0.428736383	11.92480044	1373.908654	13534.34017	0.480348584	23.99235279	610.7992353	13869.83854	0.427342048	12.54422387	1343.822423	13634.66156	0.479586057	0.332980617	0.152022531	0.34502095	0.158440006	0.332577637	0.152292579	0.303271954	2386.337406	0.13741243	0.883127956	0.313155061	2211.392951	0.138712359	0.891130843	0.301895238	2510.208936	0.135821329
HdH_523	M	63	1.5	4	train	0	0.282507405	0.633726537	0.660208285	0.378765076	0.4172949	82.20674483	192.6738235	193.9257745	207.7306882	10152.63098	40.87561892	9173.303782	194688.0047	0.431942767	23.67723666	10561.75257	193077.0608	0.449582327	53.60633532	8455.414531	183495.4434	0.41335883	23.64668138	10936.07329	193052.1225	0.453819444	0.30635666	0.179556364	0.311159839	0.20080894	0.305796897	0.184274594	0.290024863	1366.11267	0.164093388	0.933550544	0.293893035	1269.971626	0.174668679	0.938153323	0.289400556	1438.399248	0.166486169
HdH_524	M	50	1.5	3	train	0	0.391683304	0.612207353	0.581082523	0.467871904	0.48635066	65.62127159	143.359165	153.0246057	183.9741841	6601.850939	8.945512821	199.66163	3041.982143	0.571428571	4.497848802	420.0342143	3123.328211	0.638540031	9.633239171	157.8375706	3041.213277	0.555729984	4.79443649	416.0063408	3140.250153	0.639586604	0.209399547	0.11042231	0.226055542	0.113006079	0.209926815	0.110517182	0.160380687	3230.784709	0.092538607	0.7702437	0.17376942	2942.669109	0.096132951	0.789703362	0.161253946	3110.548311	0.091353536
HdH_525	F	59	1.5	4	val	1	0.323662503	0.53148061	0.620027721	0.596409321	0.5510211	73.08600427	165.6380145	170.7298778	190.7720151	8071.356385	8.992838542	143.0917969	2050.166016	0.547008547	4.272955624	368.8381245	2128.847614	0.637998575	8.778987828	158.5752723	2082.673927	0.555911681	4.386894587	331.4102564	2111.321368	0.625	0.20751929	0.112586122	0.225334838	0.118582091	0.208245859	0.111989812	0.177263263	4072.487662	0.104140299	0.763294778	0.191045999	3751.641625	0.105492037	0.780837273	0.174197354	4338.102381	0.095407136
HdH_526	M	69	1.25	1	test	1	0.743438856	0.969866574	0.961659312	0.959188163	0.97850955	63.38070393	167.1769974	169.3758348	192.6744534	7690.604381	22.8577122	564.8990369	15029.66129	0.436376812	12.78585735	1165.857616	14551.97701	0.475486542	26.9374486	470.7576315	14861.52789	0.427971015	12.19955559	1313.179643	14486.25844	0.484513458	0.324675804	0.1417633	0.339969028	0.147076194	0.324874409	0.142282202	0.293348174	2153.446219	0.125960172	0.865905648	0.304959189	1983.441975	0.128561532	0.875954424	0.292757377	2240.159114	0.126797602
HdH_527	M	77	1	4	val	0	0.78189719	0.704225779	0.755974352	0.761948586	0.7992177	19.3572892	71.07994416	102.2893549	172.6060606	1427.981052	75.67821861	1263.729467	45792.74641	0.308106777	35.74310801	2756.512571	43835.73015	0.337120764	73.85348646	1236.557947	44996.94775	0.305767337	37.3722807	2773.777135	43651.73333	0.336879433	0.469199788	0.163325788	0.487258085	0.17070191	0.470392935	0.164915065	0.452619071	504.7828271	0.156409356	0.831127194	0.46836623	409.1540524	0.161039924	0.862429472	0.453313158	484.6755357	0.157095156
HdH_528	F	68	1.25	2	train	1	0.815472683	0.935372114	0.940926313	0.785073221	0.86209536	42.06287535	139.1500791	142.7378119	164.2885729	4574.181869	32.87589076	776.4706325	15153.7906	0.359904421	19.31314963	1598.822174	14498.49327	0.395412186	44.79884819	569.25478	15412.03819	0.345758662	18.78595828	1597.995459	14574.34534	0.396383911	0.431598356	0.150894847	0.446774715	0.155390505	0.432168477	0.152226996	0.402312841	1323.929816	0.13865868	0.862117721	0.41434972	1197.223915	0.140951748	0.874447412	0.401216372	1364.37992	0.138520739
HdH_529	F	62	1.25	2	train	1	0.895776373	0.80961591	0.873668432	0.830958247	0.81209546	47.0490535	115.4120085	136.4325902	182.2652301	4666.225166	28.62991983	186.3070335	8441.941509	0.451687243	10.74660376	536.3101765	8050.812414	0.505884774	21.4540771	243.4411085	8191.622491	0.463292181	13.07442512	504.8158741	7966.588395	0.499300412	0.291675192	0.134590039	0.300439685	0.13803596	0.28853348	0.130094634	0.270605941	698.4672094	0.12658284	0.930513368	0.279389639	600.876702	0.132404918	0.938456835	0.269797499	712.5767401	0.124310103
HdH_530	M	65	1.25	2	train	0	0.482043326	0.339107871	0.29637444	0.462148547	0.5019987	32.23593651	102.6626653	123.6442765	166.4581646	3057.269921	13.50518352	626.5592603	4083.13197	0.453206349	7.439746558	1230.898623	4187.752772	0.521079365	16.36300175	508.1291449	4188.771088	0.436571429	7.316960486	1235.908936	4207.282796	0.522222222	0.347019321	0.130737294	0.359341099	0.134379695	0.346772941	0.131787616	0.289922547	2400.04507	0.118697713	0.641187413	0.300095018	2374.680513	0.120470734	0.642106067	0.288885075	2570.275097	0.118468505
HdH_531	M	72	1.25	1	train	0	0.325353296	0.506060898	0.729510367	0.547926307	0.5252288	96.73470418	204.8090145	207.4191845	221.4006707	12000.72926	15.97231782	585.2247494	8011.611402	0.482178932	6.68133814	1240.33131	8993.826409	0.570454546	12.47927517	738.1921238	8375.817008	0.505663781	6.657377362	1220.163326	8945.830311	0.566991342	0.199865421	0.160160457	0.214051653	0.181305086	0.202047862	0.165229387	0.172980451	5092.968619	0.151237496	0.791936768	0.185928829	4192.263705	0.171123852	0.828345692	0.176690818	4518.879308	0.155499145
HdH_532	F	63	1.5	4	train	1	0.422071957	0.486443192	0.516680539	0.558361292	0.60505885	70.45762108	169.9699313	171.7292938	188.1473456	7974.105398	10.362878	131.9266597	1892.987487	0.512286325	4.663554129	373.5124015	2019.471549	0.610220798	9.738640133	177.6733002	2022.335323	0.536858974	5.057287029	348.7114871	2025.017809	0.599893162	0.237248186	0.11246937	0.251313415	0.116449016	0.237047229	0.1143791	0.207784524	4090.443723	0.104141816	0.761733067	0.218426284	3830.23548	0.108614822	0.774659323	0.203674032	4454.211039	0.10660842
HdH_533	F	74	1.25	1	val	1	0.637811249	0.957952738	0.950008094	0.834988952	0.8026459	63.32104119	207.7351528	209.8015438	216.4743321	9670.971521	35.7309573	1157.195005	20297.80988	0.348638444	21.77634977	2063.200288	19711.46988	0.381029748	58.34227737	780.5876551	19022.64245	0.323649886	23.60015794	1999.229809	19393.7605	0.376693364	0.439244319	0.162931951	0.449694299	0.183900306	0.439181388	0.165999509	0.419591734	2174.219375	0.156595361	0.890940922	0.426848932	1963.315839	0.16835426	0.901080823	0.416578391	2342.484563	0.156104081
HdH_534	F	78	1.25	2	val	0	0.184854057	0.814451694	0.843731165	0.48040846	0.43274844	90.04849537	201.5286344	205.3101434	217.461037	11325.66651	9.292531564	218.5818532	2956.437192	0.540856482	4.815269519	424.8507577	3088.514675	0.603356482	12.5401105	169.5511602	3218.167735	0.523726852	5.136626785	416.3006561	3085.550367	0.599768519	0.227789683	0.134116966	0.239294382	0.141218004	0.231434974	0.142325983	0.183410204	5321.638269	0.121047749	0.77517969	0.1925577	4848.924444	0.123228634	0.793380554	0.186544533	4901.363083	0.118938705
HdH_535	M	77	1.25	2	train	0	0.386820979	0.819780171	0.858317852	0.750571966	0.71986055	92.64383001	183.4587589	187.070921	205.3855006	9960.988648	16.64501488	1325.622618	47809.23683	0.540638336	7.812048488	2284.239592	46519.17488	0.58086771	18.64660083	1270.442617	44581.23776	0.527542674	9.505171958	2029.431551	46928.75554	0.571559388	0.199694309	0.149410713	0.20872725	0.163639024	0.199141889	0.147646707	0.183750594	1948.973747	0.131374492	0.903435078	0.191878911	1665.751802	0.136779584	0.917312565	0.182927624	2001.643484	0.128987982
HdH_536	M	72	1.25	1	val	1	0.537128608	0.779874742	0.599637091	0.408672273	0.41959256	67.4	134.0071048	138.7673546	153.9429348	5060.384643	4.219839142	52.24932976	494.4369973	0.666071429	1.904867257	134.9181416	634.6349558	0.807142857	3.816062176	66.39637306	530	0.689285714	2.193548387	114.062212	595.0230415	0.775	0.108583891	0.087519036	0.122740885	0.105547605	0.116526239	0.092042506	0.076560449	4739.338346	0.082662094	0.537398693	0.08619898	4250.985714	0.09553037	0.582548175	0.079990075	4615.56015	0.09278532
HdH_537	F	51	1.25	1	train	0	0.022898518	0.476729244	0.558062792	0.407997012	0.34527338	14.34685315	60.77488275	96.46732955	139.6710526	792.9473637	14.78752192	338.6472062	2092.361564	0.429370629	7.822921064	703.1777121	2371.554664	0.509736417	13.719961	375.7974653	2181.178893	0.441420118	6.662162162	838.3033481	2340.052441	0.533405057	0.328643222	0.143079563	0.3446303	0.161110105	0.329606333	0.160862916	0.2714469	462.2107767	0.131917435	0.746282127	0.285644577	434.7516414	0.138888965	0.758468501	0.271858369	454.3090278	0.138933001
HdH_538	M	72	1.5	4	train	1	0.580361504	0.965026975	0.943149388	0.887277126	0.8693832	85.02262133	194.1732852	196.9982155	209.6569052	10400.05825	17.08218391	845.0393359	22419.42235	0.5	9.15216366	1610.041681	22069.89736	0.541570881	21.7049019	664.0843231	22645.33217	0.48655811	8.339649041	1749.500729	21821.70897	0.547669221	0.261221242	0.137552858	0.268958299	0.14230199	0.260163019	0.13718573	0.224371302	3016.029364	0.121459785	0.858811167	0.230091378	2911.564441	0.121873987	0.863141662	0.222691175	3165.859394	0.119596054
HdH_539	F	58	1.25	2	train	0	0.301766323	0.698095739	0.654564202	0.282231927	0.34584492	99.36579186	200.4304491	202.1595568	213.4530897	11245.14457	8.258873929	252.1361689	4715.842105	0.591493213	4.106695699	557.3549265	4817.837507	0.664977376	8.775731311	239.8871692	4524.610587	0.584705882	4.551523546	509.3146814	4793.682271	0.653393665	0.168139905	0.119411364	0.182835466	0.12129036	0.166852226	0.117390592	0.138195705	4028.903274	0.104473498	0.823948725	0.151136979	3655.997292	0.108641316	0.8403781	0.136544307	4195.264881	0.102901284
HdH_540	F	41	1	3	test	1	0.749970508	0.743689716	0.858123481	0.840255439	0.7490044	24.41450397	102.8820898	126.6240458	172.8131285	2602.409516	37.66584585	1030.029672	9740.473282	0.322301587	21.24076307	1982.606622	9084.996053	0.361944444	47.00462072	768.7087665	9965.519317	0.309166667	21.53799426	1896.382925	9209.055776	0.359285714	0.495683481	0.150020446	0.504976103	0.1536723	0.496560657	0.152789366	0.470540792	828.8225229	0.145566568	0.852498883	0.480794009	727.0732112	0.148549442	0.869473916	0.471678421	760.2071584	0.146994013
HdH_541	F	62	1.25	2	val	1	0.665095857	0.868508577	0.806490779	0.732328534	0.78531784	63.42417027	186.3754903	189.0282162	205.6239437	8759.671667	37.92248357	221.8780116	7891.906771	0.378823954	16.66225604	718.6333113	7381.13265	0.436219336	25.26495423	435.3473469	7373.372411	0.405880231	16.59808338	775.6680318	7285.143992	0.440440115	0.354042713	0.141341928	0.375585756	0.147993453	0.353537215	0.142264476	0.341551913	2548.514671	0.136415496	0.86132423	0.360096391	2223.161709	0.143302109	0.877761033	0.337775152	2905.46637	0.139239875
HdH_542	M	79	1.5	4	train	1	0.726745571	0.911346853	0.915098488	0.870850801	0.8956244	59.86713006	191.2736533	193.3551872	204.0237897	8559.622568	49.75068373	818.336123	27006.43332	0.350068934	26.72148684	2122.592195	25588.06491	0.392022825	41.88381275	981.1027583	26611.1019	0.356474035	26.51220844	1888.800596	25982.98675	0.385837929	0.419865167	0.151272847	0.430768491	0.15401461	0.418973069	0.150928366	0.407820745	1712.755034	0.14565168	0.903534324	0.418152579	1513.344005	0.147818576	0.914312145	0.406796781	1784.954962	0.145169337
HdH_543	M	69	1.25	2	train	0	0.791041057	0.966911376	0.961065829	0.678731978	0.7900469	36.98363426	112.0028786	124.3297962	166.365567	3523.741283	27.95418763	508.287955	11748.51844	0.391087963	13.68520946	1300.776543	11151.0799	0.44150463	22.92047339	691.5576582	11580.47196	0.404884259	11.62453626	1564.974386	11016.72536	0.455486111	0.37396627	0.136863224	0.38625162	0.138959197	0.375293323	0.13868915	0.342693247	1936.527987	0.127428909	0.740737445	0.35312862	1753.757335	0.129938264	0.763884869	0.344743291	1824.265523	0.127936951
HdH_544	M	53	1.25	2	train	1	0.647035175	0.96285063	0.958309174	0.925608575	0.929608	74.06262677	215.6256422	216.4589862	223.0771165	11055.82927	38.11978095	1228.917884	26018.27405	0.379665314	20.97924639	2146.161123	25186.1049	0.413427992	42.69509314	1051.893126	25491.84889	0.369148073	21.82004573	2176.821127	24835.4227	0.412545639	0.385140275	0.169269008	0.397816657	0.17572439	0.387291565	0.170778254	0.362487374	2563.794077	0.160991715	0.88815325	0.373035314	2218.253344	0.16447543	0.902789009	0.362802883	2527.702753	0.160963927
HdH_545	M	61	1	6	train	0	0.557136959	0.295523494	0.296967626	0.518484592	0.58221895	37.89537037	122.6945591	140.1664342	184.1662246	4345.984192	18.95377678	233.1882751	2164.631342	0.410648148	9.157190636	561.2355471	2179.032011	0.484490741	18.89595537	250.9866109	2189.890377	0.414930556	9.260306243	591.3321555	2203.749588	0.491319444	0.360118343	0.128871219	0.387617531	0.134966369	0.36256563	0.129792104	0.313001027	2582.401633	0.119071657	0.730759175	0.335180251	2468.181217	0.122287394	0.739946906	0.312847647	2812.736871	0.11888712
HdH_546	F	49	1	3	train	1	0.69829207	0.440997362	0.499296337	0.616941988	0.557934	44.52769511	129.632884	134.4962887	169.4465768	4506.569173	17.77576101	288.2535451	3292.282662	0.437251984	10.58097686	531.9072836	3224.786118	0.482390873	21.52119403	196.2927363	3335.105871	0.415426587	9.398729947	600.5477941	3225.994318	0.494708995	0.346705022	0.132710277	0.36886443	0.139032266	0.347757143	0.132473596	0.299486005	2789.485619	0.120821822	0.70889492	0.315779287	2472.082407	0.125498781	0.739874394	0.298968599	2754.29781	0.120571552
HdH_547	M	49	1.25	2	train	0	0.691873617	0.617617846	0.616567552	0.577568471	0.5419333	25.7479	131.5637572	141.9344576	170.8623003	3236.131479	59.65284298	484.1841419	4430.510172	0.2556	28.9379582	1213.434621	4113.804902	0.304633333	51.71836007	552.5238095	4417.664629	0.2618	27.05039218	1315.162888	4120.410121	0.310233333	0.56801332	0.158621428	0.589043261	0.162183633	0.569243706	0.158451829	0.540631855	1972.858067	0.153655044	0.715750616	0.558733425	1671.527246	0.156255897	0.756324571	0.541338714	1943.360581	0.153650012
HdH_548	M	45	1.25	2	train	1	0.58129576	0.696619749	0.769791245	0.521376073	0.5823636	88.96085859	218.2707699	219.0636024	222.8876808	11953.14611	21.09830818	792.8253315	15569.40101	0.460227273	11.79234973	1376.572509	15141.13871	0.500631313	21.82436076	703.6158996	15469.22018	0.452651515	11.55329907	1406.596841	15206.96231	0.503598485	0.301324252	0.151790451	0.309507548	0.154215271	0.298167138	0.149396912	0.272981553	3169.334683	0.138319828	0.871596457	0.280325539	2941.446055	0.140239513	0.880535849	0.270489893	3442.428664	0.137705078
HdH_549	F	46	1.25	2	train	0	0.244725682	0.762138367	0.605013609	0.227711558	0.23824959	40.62828283	130.0746148	142.7184284	183.9252669	4685.758291	10.0171123	220.5475936	1008.677005	0.472222222	5.168220151	448.0395029	1110.428318	0.568939394	11.06889128	215.181916	991.6469322	0.469191919	5.490860455	449.9665626	1128.802942	0.566414141	0.312959797	0.127826013	0.332396142	0.142463957	0.313918556	0.127953292	0.262913996	4666.441346	0.108840205	0.561378195	0.282457031	4321.371563	0.115811544	0.589655886	0.26389608	4951.191987	0.111605106
HdH_550	F	51	1	3	train	1	0.79700964	0.447340071	0.602641284	0.42578274	0.47188523	51.72916667	101.020362	110.5313752	163.0949721	3368.418547	4.938488576	64.70474517	850.2390158	0.658564815	2.289855073	149.5110603	868.3913043	0.758680556	4.80141844	61.56914894	744.964539	0.652777778	2.679596587	131.359969	900.5221102	0.745949074	0.128772411	0.098008375	0.147070991	0.108434806	0.123971748	0.090157095	0.088224798	3547.052019	0.078214296	0.500683574	0.10587399	3236.37872	0.084468546	0.551436868	0.090064523	3341.095497	0.082404405
HdH_551	F	73	1	3	train	0	0.235493073	0.641952157	0.658764124	0.2897425	0.3406576	41.93656344	164.1940225	181.6558113	205.0285919	6308.868853	19.18925999	338.362148	1597.575639	0.381368631	9.576788124	739.917139	1657.018354	0.462662338	17.0501269	394.7988579	1605.369289	0.393606394	8.873126338	762.3211991	1622.266595	0.466533467	0.41212692	0.136603045	0.42686599	0.140351026	0.413907545	0.138701147	0.366461836	4295.749404	0.128403391	0.698804738	0.384038789	3834.772582	0.132633165	0.727033567	0.370800945	3905.736285	0.131955241
HdH_552	M	84	1.25	1	test	1	0.545923541	0.688726842	0.853161395	0.442913443	0.5152309	57.86002083	192.6111381	194.2606103	211.1555574	8624.71076	36.43576482	640.8467392	11139.97283	0.3504375	16.55806584	1692.42936	10302.48773	0.407583333	33.53490033	707.2326688	10205.11985	0.350104167	17.76544447	1449.064363	10404.33442	0.394895833	0.42680206	0.161994344	0.436859592	0.170074079	0.425710033	0.161185812	0.410289224	2062.480921	0.15729086	0.886369373	0.418169279	1867.613791	0.158982961	0.896579802	0.406861137	2291.613076	0.152269835
HdH_553	F	29	1	3	val	0	0.558423414	0.544672906	0.574953377	0.313377231	0.23515135	40.6905754	127.8234009	154.8501453	189.4878672	4975.745229	13.90800531	399.6231756	2731.78682	0.448611111	7.295885779	864.0749577	2765.471163	0.528075397	15.08553374	363.6377793	2575.334462	0.439583333	7.545628102	807.9641084	2702.772814	0.519642857	0.346274441	0.12654199	0.358589082	0.130457032	0.345252149	0.128308926	0.301187676	1946.828968	0.118437561	0.82527389	0.314163257	1829.715035	0.12297141	0.834178127	0.300798397	1985.361621	0.120240454
HdH_554	F	68	1	3	val	0	0.018472462	0.396589667	0.517975986	0.174670309	0.19914	95.62053571	185.7138728	188.5442478	204.4798599	10002.85898	3.726587729	68.71367061	646.4294941	0.691220238	2.112781955	136.9605263	771.1278195	0.791666667	3.832093518	72.12008502	654.2794899	0.70014881	2.137931034	141.4939422	783.5349487	0.798363095	0.104484663	0.081669241	0.116366445	0.078304105	0.103336748	0.077719913	0.061220203	10735.69669	0.066652556	0.470354083	0.071635251	9882.09127	0.069099046	0.511739509	0.063759972	9808.750518	0.062961784
HdH_555	M	64	1.25	2	val	1	0.558390726	0.930582762	0.916139007	0.933852136	0.9251772	75.77949471	196.2256216	197.9056584	214.164389	10215.56194	41.23948029	2267.346727	62098.38626	0.407368782	20.63848755	3752.522914	60888.66187	0.441563846	36.37719985	2460.07961	58314.44462	0.406467881	18.57673017	4018.749461	59722.94518	0.445142969	0.330543452	0.168766355	0.339939138	0.179643223	0.330480806	0.171583064	0.311070132	2117.231186	0.154881099	0.898783648	0.318715474	1953.194131	0.161026596	0.906325729	0.310196709	2225.450285	0.156334159
HdH_556	M	54	1	4	train	0	0.417213724	0.924344361	0.900234699	0.75201565	0.70244825	94.81578947	210.5912327	211.2694889	219.2726353	11842.68621	17.38730389	538.3703311	13041.60667	0.503570625	7.286886469	1236.84594	12581.43563	0.565367746	12.62995096	735.1966913	12560.43428	0.521733018	7.43789049	1286.935947	12807.56969	0.571496851	0.228145409	0.141723708	0.237173452	0.146274648	0.226712997	0.142204611	0.201848693	3791.221534	0.127025234	0.843825857	0.209733474	3642.073735	0.128540962	0.849525139	0.199553404	4030.038122	0.124902699
HdH_557	M	53	1.25	1	train	0	0.463751016	0.633877754	0.794498265	0.453389853	0.5358922	53.52093371	203.6188988	206.5478242	220.2520199	8784.15085	56.03359124	590.0052211	10150.50154	0.296862745	23.35611642	1813.466949	9575.855097	0.357366947	37.62907268	1004.464592	9668.535	0.320392157	23.42720316	1831.158243	9576.898704	0.358748833	0.469899647	0.168337498	0.487059787	0.17667769	0.471969438	0.171917579	0.453764273	3103.024754	0.165101939	0.832360161	0.468310235	2712.069229	0.168721491	0.85245472	0.452768976	3229.874138	0.16320048
HdH_558	F	45	1.5	4	train	0	0.052548214	0.513526559	0.51425004	0.38482371	0.42878887	44.55319865	79.06031363	104.3096009	164.7232143	2487.498348	3.713464303	84.55342597	1519.821275	0.702693603	2.664021164	152.143739	1689.809524	0.763636364	4.555180723	78.37445783	1596.366747	0.698653199	2.278328307	179.6755709	1694.008186	0.781481482	0.089538615	0.08995122	0.104226886	0.096596846	0.091354795	0.09364153	0.056441736	2434.157759	0.075211166	0.526798072	0.066870139	2299.518333	0.086711581	0.554222023	0.059293624	2496.957759	0.081736626
HdH_559	M	63	1.25	1	test	1	0.770759769	0.945034564	0.902257621	0.943222642	0.9398607	31.85851699	105.3146703	130.0118907	173.4575163	3278.676332	26.9640123	689.1277955	10745.44716	0.380831038	15.0573083	1457.29612	10383.56637	0.424219467	30.82043097	589.2578427	11088.83019	0.373943985	14.2978096	1661.891428	10545.79349	0.435996327	0.411957126	0.147684554	0.421905368	0.151172648	0.410524323	0.14843821	0.370828347	1178.146577	0.133882882	0.831806198	0.378453809	1135.93157	0.136677579	0.836774669	0.369558426	1225.584881	0.133519662
HdH_560	M	61	1	3	test	1	0.661731877	0.835375667	0.737366498	0.737030089	0.75351274	83.72056404	198.4605223	200.0376323	206.4489826	10203.19136	30.30609837	933.480405	37199.72876	0.456511947	15.17147333	1626.011086	35481.79704	0.487583235	33.7218195	842.0827621	36126.24413	0.447130826	18.33735827	1390.122222	36101.09197	0.478476302	0.290795025	0.142560861	0.304370298	0.148628522	0.288494126	0.140004756	0.27665513	1974.853421	0.13103169	0.905144192	0.290331798	1551.688117	0.136750707	0.92515942	0.275863933	2039.474304	0.132240075
HdH_561	F	58	1.5	4	test	1	0.120683682	0.757747054	0.753559351	0.850208879	0.750554	90.55078372	211.0249671	212.4946423	217.4975633	11509.13322	73.04128963	7666.20661	338805.6984	0.426337614	32.4970198	9761.690722	333667.1481	0.449465247	59.18159978	7881.198091	317981.7723	0.424109478	36.46352752	9345.312382	333584.4008	0.445490169	0.301034344	0.171784454	0.308474419	0.182966072	0.301154759	0.173483933	0.296159698	1097.821062	0.157576368	0.95283856	0.302885589	859.0675561	0.162774823	0.963075106	0.295407309	1163.817803	0.157387072
HdH_562	F	64	1.5	4	val	1	0.554197767	0.724443078	0.51100111	0.321801931	0.34229335	69.31060606	161.7247475	162.8917263	187.4354033	7516.473004	8.733695652	154.2212733	1769.28028	0.557575758	3.79393131	358.6585529	1769.487496	0.649134199	7.381649961	158.9028527	1588.263685	0.561471862	3.597088985	372.3026795	1746.53953	0.654329004	0.211488527	0.102159023	0.221062807	0.102846776	0.210831924	0.10089973	0.159695488	4516.643501	0.087970655	0.71842675	0.166526233	4323.009231	0.090497261	0.728333686	0.158642642	4596.95756	0.087237388
HdH_563	F	65	1	4	train	1	0.742971286	0.958150983	0.935763538	0.945083976	0.93931085	63.36124037	178.4495751	182.622026	205.1557168	8523.744487	26.3655677	719.5416079	15581.94843	0.412389123	12.59395615	1623.697847	14882.37183	0.460138869	26.97957901	611.6610116	15536.20928	0.404991275	13.26318311	1505.550158	15113.71031	0.455340265	0.355794335	0.146756938	0.369817373	0.152108281	0.354268251	0.14712787	0.329280586	2153.011389	0.136220908	0.879456563	0.341414289	1870.677826	0.138221774	0.894727572	0.327631841	2322.951289	0.136210838
HdH_564	F	68	1.25	1	train	1	0.5674307	0.837024629	0.761324942	0.929627717	0.90314126	65.66173047	152.3379415	159.3410319	204.8235969	7482.508375	26.54544699	1484.040039	50032.99889	0.449455338	12.90405454	2825.93646	50460.85562	0.489436664	25.87494249	1526.878205	48834.03384	0.446479925	11.1603644	3156.322757	49090.05132	0.494011827	0.276432634	0.162461241	0.28373229	0.190269006	0.276651529	0.162356332	0.251678849	1447.398808	0.154478414	0.905986437	0.257884466	1327.911309	0.170720559	0.913475887	0.252213509	1363.458889	0.151635181
HdH_565	F	44	1.25	2	train	1	0.593775403	0.808544278	0.612678766	0.588595986	0.60124904	35.07863248	109.3437751	122.4869059	168.9422735	3357.32168	14.74284617	409.3541387	3130.098905	0.445042735	6.954934583	923.9529963	3177.468099	0.529145299	15.11712062	376.9217899	3052.094553	0.439316239	7.980679547	830.4606929	3206.536975	0.513162393	0.342244377	0.132493369	0.354944468	0.135476036	0.341594273	0.132956231	0.300237551	1730.187248	0.121062119	0.766243652	0.31429406	1591.795734	0.12406366	0.78333416	0.301672698	1727.065577	0.122318001
HdH_566	F	46	1	3	val	0	0.51900307	0.771104813	0.865276039	0.560431957	0.38171682	62.04739011	129.8935252	142.2289506	189.7433555	5978.285185	9.144827586	106.9892054	2442.748126	0.572630495	4.442524221	297.7221786	2506.87536	0.65573489	7.619689423	140.3155582	2420.457369	0.586023352	4.640578933	263.5231841	2517.95792	0.640625	0.174288917	0.102272246	0.19188706	0.110739942	0.180860754	0.104882161	0.154718865	3056.477047	0.0923699	0.761364948	0.170459675	2462.255809	0.096272826	0.805512121	0.158965602	2559.562035	0.093083079
HdH_567	M	64	1.5	4	train	0	0.434134047	0.64640367	0.708443403	0.325124055	0.42503303	89.15662386	216.0952347	216.8962291	222.5924302	11918.36124	24.74471576	922.2142972	22671.53534	0.455709008	11.91670356	1714.983766	21622.90065	0.496701267	25.76282136	864.6312459	21334.96744	0.444815857	12.54205054	1645.658293	21945.88462	0.49491262	0.29332085	0.162707528	0.304092701	0.170235005	0.292807977	0.162565482	0.269505396	2615.549324	0.143571909	0.893211173	0.278878587	2344.509653	0.14818847	0.903939945	0.26873169	2684.431775	0.144774952
HdH_568	F	81	1	3	train	1	0.602986931	0.877908707	0.837522209	0.962835491	0.94643617	26.12748447	67.25015514	108.6340717	174.3855244	1738.884628	15.43376706	614.1344923	12891.52506	0.485300207	7.85144017	1261.918713	12764.4364	0.535507246	17.74216028	524.4381533	12819.79094	0.475362319	8.828231211	1304.638239	12753.30073	0.536827122	0.275188693	0.143393643	0.286319965	0.150028198	0.278562723	0.147214211	0.242599824	621.0904858	0.131657134	0.831110296	0.249671771	606.0606979	0.134145594	0.834304475	0.242025623	685.0386061	0.132284719
HdH_569	F	54	1.25	2	train	0	0.11090514	0.852991462	0.699851274	0.492611825	0.3891803	79.41868132	161.5522388	168.1862668	188.8572906	7947.202362	7.185905225	62.29040097	1152.46051	0.602930403	2.85138539	206.4911839	1364.874055	0.727106227	3.994550409	130.093188	1323.365123	0.672161172	2.725274725	214.3256743	1369.505495	0.733333333	0.134766692	0.079042716	0.153425528	0.086907879	0.14111218	0.085272536	0.102667243	6709.111765	0.073808029	0.618079596	0.118025397	5702.684286	0.081665395	0.673933878	0.110626202	5325.977941	0.077185018
HdH_570	F	68	1	3	train	1	0.605786316	0.717294574	0.683241248	0.709950686	0.6144144	100.866374	204.2898691	205.1041754	207.7839335	10806.26417	28.38256817	1500.381548	65703.3237	0.512622676	15.72701469	2042.697601	65260.30272	0.53912061	27.45265635	1549.235892	65396.3077	0.515779959	13.52777219	2283.229465	63905.42699	0.545758006	0.220034686	0.13238051	0.230651328	0.14009799	0.221479504	0.134040564	0.204352433	2694.87578	0.126351265	0.875692079	0.213483327	2144.366556	0.131793227	0.900942304	0.206564223	2460.116361	0.127236582
HdH_571	F	54	1.25	2	train	1	0.479526904	0.672834575	0.794314265	0.616587102	0.64528584	90.08091631	228.8383382	229.5087848	231.6499844	12796.23599	28.29273636	1471.284928	24899.51565	0.428114478	13.98173539	2483.648673	24106.96434	0.472715248	28.47865386	1442.221079	24400.57484	0.423063973	16.28457763	2251.531181	24724.62216	0.465488215	0.320658541	0.173593873	0.329280475	0.176604798	0.319388812	0.173650074	0.301767232	2621.413288	0.160336876	0.899943452	0.310086276	2297.972274	0.161629376	0.912046098	0.300504522	2753.834706	0.159298487
HdH_572	F	67	1.25	3	train	0	0.493051548	0.843597353	0.889557064	0.56351918	0.60879004	24.3091293	102.8336581	130.8036269	174.0795518	2609.288049	30.31930233	563.9581395	5086.276977	0.349252762	13.4770705	1345.245233	4837.704605	0.415326511	25.82544714	646.9723794	4992.262848	0.358755686	14.56548323	1316.210848	4880.354832	0.411793372	0.443766479	0.149326874	0.452098383	0.152421496	0.442315539	0.149982882	0.414477037	1037.229449	0.144931573	0.819215438	0.42464136	1006.221088	0.147281253	0.822816687	0.413705496	1124.249701	0.145968172
HdH_573	F	62	1	3	train	1	0.352851431	0.602690518	0.703253925	0.430140555	0.42682588	81.34065657	170.1072372	174.1682141	196.0409315	8732.356428	6.461028192	130.8466003	1648.311774	0.609090909	2.871024117	346.8958406	1837.977281	0.722474748	5.813354787	160.2872084	1695.54465	0.627777778	3.18539728	303.8661417	1852.141732	0.705555556	0.151633257	0.099634953	0.165325786	0.100211063	0.148279996	0.094077489	0.113592341	5141.503492	0.082466547	0.718968112	0.126740207	4537.315432	0.084114774	0.751388522	0.114442328	4869.511746	0.078574132
HdH_574	M	57	1	3	train	0	0.671035211	0.836927652	0.886465371	0.82832998	0.81642175	66.74748024	199.0966018	201.7534938	209.3225165	9441.242047	54.47811372	1945.030009	68191.62712	0.364953887	28.09552707	3523.565064	65566.60852	0.393507082	55.79829896	1924.814041	67785.39085	0.363549901	26.85192477	3543.968123	65019.74813	0.393165349	0.399683035	0.15263339	0.409735192	0.157282737	0.401348401	0.154161876	0.382840247	2195.713326	0.146622253	0.886838937	0.391696953	1901.314543	0.150250521	0.901627571	0.384421201	2056.331318	0.147959092
HdH_575	F	62	1	3	train	1	0.722990307	0.89788276	0.872192681	0.822840691	0.77273476	54.42993421	148.3983839	154.7711136	179.4927114	6069.703883	17.10906912	578.9994673	10006.08843	0.449102871	8.937978605	1421.627813	9753.90688	0.511572967	20.5574767	522.2567878	10187.63704	0.442763158	9.618166527	1214.0966	9894.842485	0.497787081	0.318140424	0.129793775	0.333043507	0.135256034	0.320434461	0.131353636	0.288290532	2554.801136	0.121207548	0.799854733	0.301451693	2317.03334	0.124687417	0.817374049	0.28986924	2451.684144	0.122582063
HdH_576	M	48	1	3	test	1	0.874804781	0.478499323	0.562147915	0.601415813	0.66777647	24.833598	65.0493943	94.65919769	183.5713178	1443.085595	29.5506158	684.3440973	19489.71808	0.431553021	12.0802579	1609.004298	18533.14064	0.482547965	24.53948003	745.6436969	19217.63035	0.436916645	13.01851474	1467.767068	18706.86679	0.476114856	0.312198788	0.140299993	0.327824517	0.144917092	0.313623924	0.141556815	0.291638661	623.7517284	0.135186373	0.79476297	0.306170515	549.434663	0.138707472	0.81808957	0.292628514	597.766261	0.135293463
HdH_577	F	69	1	3	train	1	0.808340763	0.950110793	0.970095575	0.959186852	0.9106851	48.69149242	125.3450755	141.6076744	184.4275354	5139.495787	28.09290573	912.2535147	35109.59156	0.443330653	14.77061666	2050.660031	34111.06085	0.481454887	30.35838401	880.9475673	35124.29592	0.440793505	14.62321889	2042.716015	34488.11486	0.482441023	0.311121832	0.131140301	0.322809536	0.135936311	0.3124236	0.134003715	0.287588376	2025.912733	0.122474855	0.809704761	0.297551985	1866.938213	0.126015389	0.823633822	0.289011488	1963.723548	0.123536526
HdH_578	F	47	1	3	test	0	0.636789608	0.534723282	0.64767313	0.167449191	0.24268104	42.93306938	150.7562376	158.0440341	186.9832168	5540.738042	24.96482759	313.907931	3561.433103	0.364504776	12.71326007	800.0101099	3433.227692	0.428921569	26.55103791	326.8977526	3576.41122	0.3663273	12.79533028	774.3042707	3416.919314	0.425276521	0.424813815	0.141500046	0.444600547	0.145924864	0.42596261	0.141348132	0.398475103	2456.342488	0.135129119	0.795876735	0.413630274	2278.95871	0.13779654	0.808401481	0.395207701	2752.768959	0.132294822
HdH_579	F	47	1	6	val	0	0.110507715	0.396707684	0.485984892	0.426217496	0.275968	81.7462963	161.4987805	167.3209243	193.483066	8196.325141	4.482374768	66.79777365	740.5602968	0.665432099	2.600671141	124.807047	783.8120805	0.735802469	4.704225352	63.71173709	709.9389671	0.657407407	2.281098546	146.0484653	818.8336026	0.764197531	0.12318427	0.083457071	0.145322145	0.088995358	0.122679842	0.087140221	0.076217863	7553.608553	0.062928943	0.557243907	0.088864746	7601.125	0.068250765	0.555975508	0.073140744	8558.995066	0.061223753
AMC-003	F	Miss	1	SIEMENS	public	1	0.74653493	0.755586624	0.731750727	0.734174192	0.7989878	66.33024691	172.0973195	172.7782998	182.6382459	7651.554003	18.16171004	382.8009294	7652.46171	0.461248285	10.80889855	824.5493853	7529.868445	0.512560014	18.54500523	324.1945633	7491.339892	0.451003086	9.313707452	842.5880238	7433.619386	0.512560014	0.317920647	0.138972238	0.329194548	0.135261408	0.312086582	0.129269955	0.284595561	2219.588235	0.124132227	0.861044353	0.292274612	2250.052288	0.124346902	0.858667836	0.277015258	2796.442809	0.118816296
AMC-005	M	Miss	1	SIEMENS	public	1	0.687602364	0.821532786	0.79943794	0.658447802	0.7332191	60.89998071	205.5634157	206.0710686	211.8550074	9230.402515	44.0995347	776.2746915	17430.21627	0.340539572	24.68367384	1662.865575	16527.76949	0.376997906	44.24685919	800.5726872	16776.6249	0.337797619	24.34373195	1816.615829	16307.93573	0.381613757	0.445824447	0.160122258	0.457632235	0.166463441	0.445920541	0.159813393	0.422360281	2482.131969	0.149440435	0.870683666	0.433475414	2111.323659	0.15241972	0.889348275	0.42464214	2324.083416	0.149649693
AMC-010	F	Miss	1	SIEMENS	public	1	0.346356311	0.543168187	0.513239384	0.065172181	0.1304237	38.45833333	152.616356	156.8036273	177.5641248	4981.794628	15.59563693	336.7109466	1253.502532	0.388939394	8.52948886	640.8551769	1253.761468	0.462424242	24.45979021	193.520979	1206.576923	0.346666667	9.336480108	589.9892111	1224.076871	0.449393939	0.463934007	0.144899422	0.483730604	0.150864459	0.463032969	0.144335537	0.406775686	3333.355851	0.134507629	0.704159698	0.426461455	2768.509921	0.13894514	0.751542609	0.41078206	3051.923957	0.136974452
AMC-014	F	Miss	1	SIEMENS	public	0	0.454240818	0.811337948	0.71247983	0.544686913	0.50924206	60.08091418	193.2332105	194.1958359	204.3169273	8602.589264	27.00830289	285.7323148	3938.3454	0.38337153	11.81437465	752.7408036	3790.919072	0.449961803	22.95247428	339.5578965	3788.462682	0.389801375	12.78488952	737.6446187	3745.682537	0.446587726	0.38844838	0.147601592	0.409162283	0.152371216	0.388537273	0.147026015	0.354698718	3581.267515	0.136334935	0.805654718	0.372799183	3174.889631	0.141276416	0.825810528	0.352630001	3818.812427	0.13650222
AMC-016	M	Miss	1	SIEMENS	public	0	0.13196461	0.861362875	0.692628145	0.677807987	0.54675287	94.51818182	204.1706949	204.3556844	211.8460912	11201.30561	7.900982161	260.3016637	3522.811986	0.581468532	4.171573054	505.5291674	3522.163807	0.645337995	7.697832817	224.8773994	3181.025181	0.564685315	4.1015625	547.0855824	3551.864347	0.656410256	0.199678218	0.12944122	0.206329073	0.131821586	0.196960521	0.128788895	0.152926504	6137.948319	0.097104716	0.734133197	0.158477048	6052.108791	0.101117984	0.737619664	0.150541236	6456.37605	0.099396966
AMC-018	F	Miss	1	SIEMENS	public	0	0.172165875	0.826032937	0.846993685	0.493874878	0.4461569	81.39318182	181.6601449	182.1994178	197.8139738	9185.317161	8.346355685	81.60991254	1157.376676	0.556818182	3.707438842	208.6714928	1171.948577	0.650324675	6.657111356	116.1168688	1168.487321	0.588961039	3.683802134	238.7895247	1243.307468	0.66948052	0.187981854	0.106778589	0.205572786	0.109002942	0.18061719	0.103047184	0.143788379	8149.806173	0.088468301	0.577526897	0.160409108	7570.895238	0.094437002	0.60658949	0.140079595	8594.369136	0.089523058
AMC-021	F	Miss	1	SIEMENS	public	0	0.765305862	0.888473034	0.855236948	0.502949893	0.5101992	68.83181531	169.0356103	169.829398	177.0929406	7523.703592	28.18294919	562.766711	19955.63637	0.439769134	14.41076051	1171.348373	20183.41823	0.482590133	27.82975052	548.2507729	20217.48695	0.439879823	13.30271426	1251.824675	19269.2457	0.480629349	0.296258099	0.140255242	0.313472411	0.163955245	0.297072672	0.139459991	0.27187175	2485.961503	0.134436078	0.839224705	0.28725375	1945.529192	0.157639604	0.873745097	0.272909928	2379.619454	0.133952258
AMC-024	F	Miss	1	SIEMENS	public	0	0.381242016	0.969343007	0.955113649	0.879609585	0.8553112	69.87268908	139.6912413	143.0231037	168.7929812	5860.370136	8.463264948	189.6824478	4126.090303	0.599054622	3.592088999	483.8461063	4158.665019	0.679831933	7.319024725	229.6146978	4139.918613	0.611764706	3.472054498	482.6073696	4128.346338	0.678466387	0.158046436	0.08925981	0.171534827	0.096593872	0.160167744	0.094534626	0.123092533	4264.362426	0.081304779	0.641794548	0.132614154	3993.770192	0.085066868	0.66409036	0.123177178	4205.283037	0.08225319
AMC-028	F	Miss	1	SIEMENS	public	0	0.223878105	0.405941337	0.534068465	0.369964659	0.49307412	94.62019231	193.6629766	194.8815136	207.7376412	10581.47594	8.149600206	149.797008	2691.568481	0.582481971	4.156690548	331.8892997	2706.683846	0.650090144	8.969350649	151.6020779	2639.167792	0.578425481	3.86785551	341.6556927	2749.295382	0.657151442	0.166631078	0.116345343	0.187423878	0.12836951	0.168522489	0.117115439	0.134699451	4704.87957	0.09912103	0.78343342	0.148776283	4389.359549	0.106092177	0.79731074	0.13143928	5272.456989	0.097792287
AMC-030	F	Miss	1	SIEMENS	public	1	0.624671611	0.894115627	0.933512926	0.71436435	0.7926477	59.23676063	177.1292484	178.632643	190.8799139	7676.844221	19.52237938	527.0156946	6458.116063	0.42048232	9.386215645	1198.765751	6284.740042	0.481709304	21.10934709	437.2353642	6650.430244	0.41054261	10.22917562	1101.739448	6425.674117	0.473887893	0.369316682	0.138392527	0.385056834	0.14206842	0.371876878	0.137605452	0.330055577	3104.222685	0.127559398	0.809813131	0.342685532	2788.741868	0.130225233	0.828221619	0.332021879	2986.432685	0.127851994
AMC-031	M	Miss	1	SIEMENS	public	0	0.769998821	0.58042866	0.674928963	0.644178391	0.63053083	40.318125	140.7530936	146.4066461	176.6073152	4791.617921	29.67825292	454.6176538	5525.731763	0.364416667	12.37201694	1231.652617	5202.383949	0.433	24.98465674	524.8143129	5381.08758	0.372041667	13.69590643	1150.153021	5271.496296	0.4275	0.417639441	0.139034569	0.43171634	0.142616397	0.418503037	0.139449805	0.386778711	2122.007653	0.130943026	0.794316272	0.399417251	1983.627147	0.13271947	0.806346398	0.387185587	2170.580074	0.132137382
AMC-035	M	Miss	1	SIEMENS	public	0	0.404696288	0.574941397	0.646341026	0.684647083	0.5952807	87.04055258	189.0183871	189.995614	205.2259606	10024.63145	11.38761499	261.9482356	5111.023067	0.540923945	6.507292954	556.2454883	5237.63115	0.600861557	12.9376392	233.860245	5213.001949	0.533571004	6.190441086	575.0378425	5242.652291	0.604500891	0.214211396	0.12481096	0.231538114	0.137370178	0.216459663	0.127202296	0.174811948	3572.597298	0.110474368	0.828073493	0.187191105	3179.053727	0.11929335	0.846095826	0.174035627	3500.154925	0.110762151
AMC-037	F	Miss	1	SIEMENS	public	0	0.35638142	0.838851571	0.816208661	0.757146358	0.7296323	46.81646048	187.795121	188.3862596	198.6752647	7132.12576	168.4561354	4580.292143	121299.2403	0.254010238	62.34734674	8512.49779	116046.0372	0.28461804	84.34261601	6228.809517	114066.1388	0.266790441	64.12639955	8922.135552	114776.7837	0.286093696	0.534530302	0.178680766	0.54150505	0.191069999	0.53608683	0.179543943	0.52576487	1342.462854	0.174124206	0.908593381	0.531926865	1111.777573	0.183149716	0.92419439	0.526806065	1284.032871	0.174470458
AMC-040	F	Miss	1	SIEMENS	public	0	0.65492887	0.879061222	0.904529214	0.752325237	0.7972396	53.67385956	183.694176	185.8680415	199.3531709	7705.248343	73.26913002	1786.775734	52526.33885	0.314210665	33.24817906	3521.719373	50438.27716	0.34620436	69.36682691	1873.44919	51648.24703	0.315095	36.64341759	3337.144146	50326.14075	0.342588215	0.460864272	0.16579886	0.471229484	0.174374707	0.460839979	0.164783409	0.446873311	1247.689714	0.16036798	0.921802587	0.456731578	1002.126217	0.166538746	0.936887724	0.447539984	1220.575745	0.159681847
AMC-042	M	Miss	1	SIEMENS	public	1	0.636886644	0.971767962	0.967497706	0.816345751	0.83067584	71.76334416	198.0821384	198.9817403	206.2464802	9674.40091	25.86283768	793.9653998	18384.07973	0.419448052	15.16468615	1690.873969	17861.38487	0.46448052	31.74622619	668.9088754	18472.75626	0.410811688	15.00925105	1553.605678	17820.22794	0.458003247	0.34992117	0.142581057	0.362835044	0.146858066	0.350182008	0.142769569	0.32769937	2313.521339	0.135940406	0.884964536	0.33539191	2303.696461	0.136837439	0.884934553	0.321639887	2841.564442	0.133017159
AMC-045	F	Miss	1	SIEMENS	public	1	0.867828794	0.960224986	0.948114872	0.946724415	0.9344235	22.74892011	118.5430255	122.6162059	154.4047557	2430.899381	57.44524969	1595.638232	14582.74179	0.250168424	34.47372925	3501.203663	13554.98959	0.289440834	87.16275175	1062.395888	14990.93142	0.236615281	37.81875576	2975.451018	13818.83812	0.279325513	0.596476048	0.166312183	0.609204603	0.16885075	0.597633598	0.1672121	0.585856994	842.9244204	0.162712984	0.835310162	0.596883099	693.3270396	0.164487814	0.863811059	0.585544624	852.4505313	0.161780313
AMC-046	F	Miss	1.25	GE MEDICAL SYSTEMS	public	0	0.152467164	0.349404097	0.536313117	0.492697477	0.49335107	105.8952381	191.7867336	192.9976273	202.8570429	10059.6247	6.851866614	253.9932244	5821.034277	0.651688312	3.080549633	589.9220564	6037.408197	0.730909091	5.642745303	305.5041754	5687.06524	0.663549784	2.951664119	621.198283	6033.70187	0.736190476	0.113760368	0.097157694	0.124046333	0.100731236	0.115109149	0.09896157	0.079483394	6347.497965	0.079651106	0.676112149	0.087644823	5955.625874	0.084951707	0.697302699	0.081266216	6074.498575	0.081448389
R01-003	M	65	1.25	GE MEDICAL SYSTEMS	public	1	0.376139561	0.823504925	0.7911852	0.705308735	0.7536694	81.45734266	201.355229	202.1772988	207.173913	10245.04077	13.71650821	306.7778738	4665.820513	0.485454545	6.32913251	825.0890738	4833.027897	0.571538462	12.46864963	393.9945538	4835.828097	0.500769231	7.010539523	713.9613551	4894.452196	0.557342657	0.263258304	0.13237271	0.278934768	0.136589861	0.261683694	0.130918525	0.231347643	4845.332196	0.122569324	0.77275019	0.246559043	4306.666667	0.127475487	0.797123126	0.231741322	4824.00601	0.123035768
R01-005	M	84	1	SIEMENS	public	0	0.662738011	0.896428049	0.884763002	0.61469835	0.72640437	74.05641026	217.3868313	217.6392358	220.3638646	10901.55244	50.03333812	1968.050697	50649.78333	0.362674588	24.85645537	3337.828817	49803.66327	0.396357098	56.47324124	1862.033301	49884.23255	0.357291015	29.17309281	3017.301033	47889.45383	0.384818637	0.395621761	0.167119082	0.406300971	0.177551352	0.396311895	0.164497684	0.382185425	1713.906101	0.164627381	0.923561626	0.391923132	1408.595952	0.174729138	0.93692722	0.382409827	1698.876743	0.161926788
R01-012	F	70	1	SIEMENS	public	0	0.001886497	0.949079156	0.941902936	0.330746293	0.48959395	31.97909327	81.24637981	107.4427478	169.4350318	2304.690309	90.40225128	6234.051032	600401.1741	0.408071613	37.97279003	10001.4729	588933.3021	0.42790239	69.93225985	6685.494895	584981.287	0.408528894	40.83845242	9561.685643	596956.0007	0.427563006	0.32829077	0.158967274	0.336891946	0.166120287	0.328734342	0.163026465	0.320854994	396.9374888	0.1472024	0.9160834	0.328883342	327.9913009	0.150986614	0.93065657	0.321239951	378.4265416	0.148964802
R01-016	M	64	1.25	GE MEDICAL SYSTEMS	public	0	0.471731805	0.339610457	0.607915878	0.427860349	0.4046187	74.07213839	161.0293081	171.4297203	207.9647869	8470.02954	12.53057478	245.4400508	4745.441746	0.521236658	5.224580871	652.8813171	5068.945242	0.610305484	9.551378111	355.5549906	4895.593524	0.550165624	5.407000604	648.0558841	5078.668799	0.60986382	0.20055708	0.117619405	0.214413055	0.147271449	0.200260007	0.133373536	0.17118319	3094.731996	0.112477201	0.825429497	0.182974541	2903.960354	0.133660208	0.835428901	0.170471902	3216.091907	0.119177375
R01-032	M	63	1.25	GE MEDICAL SYSTEMS	public	0	0.6329192	0.80704546	0.772110701	0.812564254	0.8091141	49.05165959	131.9358441	133.7316444	173.1241818	4757.506869	42.86757985	3367.781131	132343.3224	0.405433556	24.84278688	5002.743852	128153.1412	0.424007008	54.24345413	2773.010056	129372.3234	0.390930473	20.86585917	5653.528239	126520.7776	0.430165359	0.361298742	0.153808849	0.368902277	0.159741852	0.361600568	0.153239485	0.338441281	1207.72771	0.139089049	0.875836203	0.344550474	1100.034391	0.141040274	0.886758383	0.339065525	1189.530721	0.138932014
R01-034	M	64	1.25	GE MEDICAL SYSTEMS	public	0	0.746888997	0.742364168	0.83784312	0.910938263	0.87262315	61.37652698	143.1426919	148.5130856	180.6875183	6047.708977	30.94823465	984.1607089	59726.20868	0.46215873	12.09716888	2886.201969	56574.63636	0.515809524	21.42123042	1719.599064	58156.85231	0.486812698	14.46340336	2510.410505	57339.31384	0.508069841	0.267816459	0.128560013	0.276022176	0.132784199	0.267596193	0.128074886	0.258910632	2229.54773	0.123319758	0.819568426	0.266923328	1977.731284	0.125641326	0.839786888	0.258910724	2236.608629	0.122922704
R01-050	F	73	1.25	GE MEDICAL SYSTEMS	public	0	0.485431472	0.922529221	0.916096747	0.916105747	0.89472806	85.98990741	200.8958033	201.2480486	203.8604409	10248.79647	18.11448363	457.5559194	11618.40844	0.490123457	8.065896351	983.8952065	10982.24528	0.539567901	18.5986386	480.830329	11472.01752	0.489691358	8.288850967	1007.657679	11057.75347	0.542592593	0.260356243	0.127105787	0.272792588	0.135373996	0.262268294	0.12868875	0.227894836	4398.119651	0.117883677	0.789928513	0.238591741	3914.039933	0.119527315	0.812686811	0.229912487	4178.413146	0.117902942
R01-059	M	67	1.25	GE MEDICAL SYSTEMS	public	0	0.123959655	0.434530228	0.43455863	0.257600695	0.15306664	81.81541667	176.642825	178.4650844	190.078628	8656.257179	6.859985785	146.8550107	1856.4172	0.58625	4.017291066	279.3804035	1972.745757	0.650625	6.827903683	148.5630312	1920.956091	0.588333333	3.39614561	354.51606	2002.200979	0.681041667	0.186301699	0.104914991	0.20498296	0.107205814	0.182034958	0.101979372	0.132366439	8088.705776	0.084154239	0.550388209	0.146660417	7484.085606	0.088208556	0.58360047	0.128471038	8472.490028	0.079955904
R01-067	M	65	1.25	GE MEDICAL SYSTEMS	public	0	0.886718029	0.738933027	0.747308254	0.784900486	0.7118697	36.09278807	128.3322112	130.0044851	184.8723213	3892.252903	43.24336533	1256.710647	21001.69258	0.327962963	25.10812434	2411.770225	19608.63997	0.359763375	43.47519919	1247.260889	20581.4118	0.326676955	19.2858308	3068.701066	19577.19378	0.378436214	0.461117845	0.163051523	0.469687027	0.167539908	0.45950226	0.162766731	0.429098806	1766.012271	0.153651566	0.783850103	0.435301018	1742.821596	0.154514609	0.785643412	0.426956695	1935.190235	0.152120432
R01-072	M	70	1.25	GE MEDICAL SYSTEMS	public	0	0.611222585	0.489491224	0.46674487	0.172007263	0.15206683	46.94034014	179.6963262	183.1483957	194.1819697	6736.240726	23.74021012	840.6148997	5859.248902	0.356122449	17.52086797	1329.771196	5764.138157	0.388741497	51.51344205	322.4614368	6164.262671	0.308707483	18.3424585	1269.447545	5795.341575	0.385170068	0.485208415	0.155684822	0.50177379	0.15934095	0.485059623	0.154814815	0.451904336	2998.512475	0.147390495	0.790115466	0.463259327	2842.917317	0.149839892	0.799290199	0.445680668	3454.403567	0.144562054
R01-075	M	86	1	SIEMENS	public	1	0.690125134	0.929196358	0.92659539	0.81926167	0.865912	50.99113132	206.7048822	207.1152367	211.0544605	8247.730976	127.8057605	5039.993833	102915.1734	0.257403107	63.09673937	8218.536502	97016.42274	0.282158368	108.6124582	5533.624437	98727.94333	0.260244668	66.3113055	8541.021869	98843.04091	0.285922629	0.537486604	0.182491375	0.543784409	0.19244686	0.536707359	0.182360196	0.526539571	1343.604856	0.175503563	0.92085303	0.53154182	1209.951822	0.180697264	0.928519753	0.524927981	1437.418992	0.175460439
R01-085	M	70	1.25	GE MEDICAL SYSTEMS	public	0	0.282031193	0.387115121	0.497958064	0.412129611	0.2682865	87.15064103	191.3008912	193.7455847	208.4868893	10341.08222	9.763955959	210.7508209	3611.33417	0.553098291	5.693905817	443.2600416	3700.164474	0.617094017	10.98881789	168.4145367	3566.366214	0.535042735	6.112908899	409.9328174	3722.594091	0.607478633	0.217888459	0.118866769	0.231803812	0.123513089	0.223879211	0.12290318	0.184623398	4094.906988	0.106821897	0.810686928	0.196407421	3421.47451	0.110001092	0.840454628	0.190704986	3435.161388	0.108111088
R01-095	M	74	1.25	GE MEDICAL SYSTEMS	public	0	0.659281477	0.67230159	0.696094334	0.417952687	0.3927164	45.82794118	154.7772441	161.6660194	187.1431713	5875.709513	31.81435173	290.4090786	4845.995651	0.360686275	13.08335263	841.4542718	4484.205835	0.423431373	24.27165303	423.6126477	4683.390858	0.3775	12.40687614	911.2488616	4463.648679	0.430588235	0.414196851	0.142992631	0.430698611	0.145175636	0.413308719	0.143349272	0.379875594	2617.208574	0.133123829	0.793542414	0.394419418	2416.74625	0.13708119	0.807016223	0.378375149	2678.913099	0.133795917
R01-109	M	69	1.25	GE MEDICAL SYSTEMS	public	0	0.266013548	0.613647342	0.828644812	0.350130469	0.39475152	87.05736961	209.8983051	211.3124655	220.3328358	11646.96111	13.36827328	192.5119326	2687.906879	0.484580499	5.778615354	479.3983337	2849.434438	0.57154195	11.57426637	241.8510158	2766.226637	0.502267574	6.363489825	448.3145275	2859.622607	0.562698413	0.24305238	0.143368203	0.26451848	0.148810946	0.244799957	0.145354099	0.214540701	5227.381421	0.133033702	0.784754916	0.232809805	4325.695798	0.136597383	0.820667053	0.214787742	5094.007852	0.134128284
R01-110	M	59	1.25	GE MEDICAL SYSTEMS	public	0	0.240584892	0.84132123	0.762488306	0.811590135	0.7819204	98.4325487	201.9465445	202.519893	210.6693811	11075.17694	7.869796643	343.0387607	5168.718029	0.594724026	3.912082515	673.507613	5142.245088	0.661038961	8.289418064	287.1628857	4736.936875	0.576055195	3.709681358	705.4775974	5070.695031	0.664853896	0.177103322	0.124166961	0.189820686	0.133802428	0.178512406	0.126617746	0.128474318	5957.78642	0.103650454	0.733578977	0.138958558	5205.288392	0.11065093	0.766810533	0.130659203	5656.687464	0.105944608
R01-113	M	78	1.25	GE MEDICAL SYSTEMS	public	0	0.790805419	0.980074763	0.982508481	0.994102895	0.9922753	45.79593157	129.7826244	146.3710607	176.7328836	4922.143325	40.29713039	1691.63738	76911.35316	0.396558705	18.8824025	4487.758871	73490.75312	0.438140033	31.82189171	2366.557597	75390.5498	0.408311503	17.54822262	4549.252342	73442.0433	0.439041042	0.353674756	0.138494359	0.362241402	0.143056751	0.353024954	0.138294566	0.337829555	1962.982708	0.132960689	0.806379785	0.345171161	1828.741754	0.135526392	0.819109974	0.336971763	2018.054185	0.132362799
R01-126	F	65	1.25	GE MEDICAL SYSTEMS	public	0	0.735239615	0.482471377	0.477080375	0.579723716	0.5495086	50.61247958	188.8109426	192.165119	205.0922503	7631.457773	32.83865391	749.4140784	10557.99574	0.330780229	22.06454495	1456.571301	10023.03372	0.365808824	57.30297447	471.2392735	10490.06107	0.310375817	22.75853577	1443.293295	9964.627113	0.364910131	0.481420391	0.154614404	0.49754907	0.159664797	0.481302283	0.154763819	0.464977064	2238.71973	0.148409929	0.858752852	0.476019387	2100.609175	0.151180953	0.866552821	0.458750061	2598.928074	0.147536021
R01-131	F	68	1.25	GE MEDICAL SYSTEMS	public	1	0.844428116	0.972592771	0.96429354	0.836164355	0.87953043	39.14367804	134.824013	141.7063556	176.0934445	4511.224988	47.45024323	963.9800012	23568.09435	0.342331415	25.68440962	2249.62983	22376.30467	0.380448191	43.28012941	988.8269674	23394.26707	0.343143503	25.03893739	2389.749772	22176.72653	0.38386102	0.442373573	0.145519507	0.453808468	0.148112721	0.440266348	0.145272358	0.418262661	1767.327695	0.139337567	0.812965008	0.426695514	1750.146339	0.14063496	0.813589166	0.41371092	1971.641353	0.138574154
R01-134	M	62	1.25	GE MEDICAL SYSTEMS	public	0	0.428183717	0.91110307	0.886415184	0.704114616	0.71915156	96.33660971	183.1712934	183.4700289	186.0720442	8768.754021	16.36806606	696.7257387	34363.09496	0.569528366	8.163226335	1184.386333	33025.1173	0.601339713	19.7238065	657.1786159	33600.23728	0.560396446	8.226894198	1163.494061	33220.34189	0.600820232	0.18273988	0.117442739	0.1932462	0.123102066	0.182300313	0.117722739	0.163458999	2834.62514	0.100357754	0.837784111	0.172601721	2508.676341	0.103775923	0.856649278	0.162450657	2946.436952	0.10098729
R01-140	F	46	1.25	GE MEDICAL SYSTEMS	public	0	0.698546678	0.720842302	0.732565939	0.608194053	0.6377079	75.08368177	186.8482717	189.0889085	196.1007266	8935.606954	34.29421576	978.3792781	35587.9869	0.435220674	17.34446635	1809.130762	34374.98809	0.471196283	32.35364029	1088.085791	35134.09794	0.439759969	19.26260144	1802.714209	33927.67694	0.468708866	0.306892228	0.137559417	0.320021981	0.144410492	0.30745091	0.138208464	0.290546404	2176.997619	0.133848568	0.880879455	0.302281142	1910.425929	0.140460729	0.894967623	0.289621946	2238.892671	0.13383084
[truncated: 477 more columns]
